# Supplementary material for: Characterization of Proteobacterial Plasmid Integron-Encoded qac Efflux Pump Sequence Diversity and Quaternary Ammonium Compound Antiseptic Selection in Escherichia coli Grown Planktonically and as Biofilms
Source: Antimicrob Agents Chemother. 2021 Sep 17;65(10):e01069-21. doi: 10.1128/AAC.01069-21 (PMC8448097; doi:10.1128/AAC.01069-21)
Supplement: Supplemental file 2 — TABLES S1 and S2. Download AAC.01069-21-s0002.xlsx, XLSX file, 0.2 MB [file aac.01069-21-s0002.xlsx]

## Sheet: Table S1
Table S1. A summary of the 37 unique qac efflux pump sequences identified from integron containing plasmid database searches used in phylogenetic and promoter region analyses.
SMR sequence homologya	Annotated gene name	Plasmid Species source	Plasmid name	Protein accession number	Plasmid accession number	Plasmid region (nt)	Total plasmids with identical qac sequence detectedb	% qac identified from plasmids with Class 1 integrons	% qac identified from plasmids with Class 2 integrons	% qac identified from plasmids with Class 3 integrons	% qac identified from plasmids with in-determinate integron class
SugE/Gdx	gdx	Escherichia coli	---	NP_418572.4	NA	NA	---	---	---	---	---
EmrE	emrE	Escherichia coli	---	NP_415075.1	NA	NA	---	---	---	---	---
QacEΔ1	qacE	Salmonella Typhimurium*	pSLT-BT	YP_003264406.1/ WP_000679427.1	NC_013437.1	42279-42626	2715	92.9282	0.589319	0.883978	5.56169
QacEΔ1	ebrA	Klebsiella pneumoniae	unnamed4	APU38345.1	CP017989.1	385-729	1	100	0	0	0
QacEΔ1	qacE	Klebsiella pneumoniae	pC105-NDM1-IncHI3	QIM11762.1	MN240794.1	124291-124635	1	100	0	0	0
QacEΔ1	qacE	Klebsiella pneumoniae	pBA33875_IncFIB	QAT12381.1	CP035180.1	200140-200484	1	100	0	0	0
QacEΔ1	qacE	Klebsiella pneumoniae	pBA33875_IncFIB	QAT12379.1	CP035180.1	196751-197095	1	100	0	0	0
QacEΔ1	qacEΔ1	Escherichia coli	pMSP071	AAK60194.1	AF174129.3	12588-12932	1	100	0	0	0
QacEΔ1	qacEΔ1	Salmonella Typhimurium	t-ST4, In-t7, In-t8	CAG34239.1	AJ746361.2	15092-15436	1	100	0	0	0
QacEΔ1	qacEΔ1	Salmonella Typhimurium	t-ST4, In-t7, In-t8	CAG34230.1	AJ746361.2	2425-2769	1	100	0	0	0
QacEΔ1	NA	Shigella flexneri	pSf4	Unnamed	MG767301.1	c70637-70293	1	100	0	0	0
QacEΔ1	qacEΔ1	Escherichia coli	pIOMTU413	BCD57793.1	LC542971.1	129682-130026	1	100	0	0	0
QacEΔ1	qacE	Klebsiella aerogenes	pIMPIncH12	QEV98594.1	CP044215.1	c293227-292883	1	100	0	0	0
QacEΔ1	qacE	Vibrio vulnificus	pVVS1-per1	ARJ33815.1	KY014466.1	c63641-63297	1	100	0	0	0
QacEΔ1	qacEΔ1	Escherichia coli	pKO97	AAX18265.1	AY878717.1	3162-3506	1	100	0	0	0
QacEΔ1	SMR	Klebsiella pneumoniae	pE196_IMP6	BBI29382.1	AP019405.1	c24320-23976	1	100	0	0	0
QacEΔ1	qacEΔ1	Salmonella Typhimurium	IncF1 plasmid	CAC81321.1	AJ310778.1	3115-3459	1	100	0	0	0
QacEΔ1	qacEΔ1	Salmonella Typhimurium	Unnamed	ABQ96628.1	EF592571.1	2505-2849	1	100	0	0	0
QacEΔ1	qacEΔ1	Escherichia coli	pC21-F2	QMS43595.1	MT554517.1	56425-56769	4	100	0	0	0
QacEΔ1	qac	Salmonella enterica subsp. enterica serovar Derby	pMAK3	WP_012196456.1/YP_001552096.1	NC_009982.1	37850-38167	1	100	0	0	0
QacEΔ1	qacEΔ1	Morganella morganii	pM16	Q704G0/ CAF18335.1	AJ621187.1	3028-3375	1	100	0	0	0
QacE	qacE	Enterobacter aerogenes	pR751	WP_010890145.1/ NP_044260.1	NC_001735.4	33897-4229	6	83.3333	0	0	16.6667
QacE	qacE	Escherichia coli	p10-396	AYU68179.1	MH846965.1	2958-3287	1	100	0	0	0
QacE	qacE	---	Sym plasmid pTT25	QDL89742.1	MH392243.1	c62855-62526	1	100	0	0	0
QacE	NA	Escherichia coli	pV139-c	Unnamed	LC056380.1	2660-2989	3	100	0	0	0
QacE	emrE/ qacE	Klebsiella pneumoniae	p704SK6_3	ASG37308.1	CP022146.1	5882-6214	5	100	0	0	0
QacF/L	qacL	Klebsiella oxytoca	pINCan01	WP_015060824.1/YP_006961976.1	NC_019286.1	3347-3679	14	100	0	0	0
QacF/L	qacF3	Escherichia coli	IncN	BAM45414.1	AB733642.1	2778-3107	3	100	0	0	0
QacF/L	qacF3	Enterobacter aerogenes	pIP833	AAD22143.1	AF034958.3	2039-2368	11	90.9091	0	0	9.09091
QacH	NA	Escherichia coli	p2_BE2-5	Unnamed	CP032988.1	34155-34484	1	100	0	0	0
QacH	qacH/qacE	Pseudomonas putida	pPC9	L0FU64/ AGA76301.1	CP003739.1	74513-74845	80	96.25	1.25	1.25	1.25
QacH	qacH	Escherichia coli	pHCG11	AEZ05111.1/ WP_015059047.1	JN596280.1	5454-5783	1	100	0	0	0
QacH	qacH	Uncultured bacterium	Unnamed	AAN41419.1	AY139595.1	212-541	1	100	0	0	0
QacG	qacG2	Enterobacter cloacae	pEl1573	WP_015063357.1	NC_019368.1	57093-57425	57	94.7368	0	3.50877	1.75439
QacG	qacG	Edwardsiella tarda	p9.2	AWH59676.1	MG228256.1	c27686-27357	1	100	0	0	0
QacG	NA	Comamonas thiooxydans	plasmid II	Unnamed	LN879548.1	16267-16596	7	100	0	0	0
QacG	qacE	Uncultured bacterium	pRSB223	AFR43946.1	JX469828.1	30243-30572	1	100	0	0	0
QacG	qacG_2	Escherichia coli	pIncI1-ST26	ANG56514.1	KU317749.1	139-468	22	86.3636	0	4.54545	9.09091
QacG	qacG2	Klebsiella pneumoniae	pJIBE401	Q4LDF0	AJ609296.3	2591-2923	2	100	0	0	0
a Qac protein sequence homology was determined by phylogeneic analysis shown in Fig. 2
b Identical qac sequences determined from translated protein alignments of qac squences from plasmids listed in Table S1.
Bolded sequences denote cloned and experimentally characterized SMR sequences examined in this study.
* Salmonella Typhimurium is an abbreviation of Salmonella enterica subsp. enterica serovar Typhimurium

## Sheet: Table S2
Table S2. A summary of qac genes identified from various tBLASTn plasmid databases searches and plasmid accession numbers from searches; promoter associations of the qac gene are indicated.
Query search	Description	Common Name	Max Score	Total Score	Query Cover	E value	% identity	Acc. Len	Accession
QacE NP_044260.1	K.aerogenes plasmid R751 genes from integron element	Klebsiella aerogenes	206	206	1	7e-59	100	7827	X72585.1
QacE NP_044260.1	Enterobacter aerogenes plasmid R751, complete sequence	Klebsiella aerogenes	206	206	1	7e-59	100	53423	U67194.4
QacE NP_044260.1	Sym plasmid plasmid pTL16, complete sequence	Sym plasmid	206	206	1	7e-59	100	59989	MH392234.1
QacE NP_044260.1	Klebsiella pneumoniae MyNCGM079 plasmid pMyNCGM079, complete sequence	Klebsiella pneumoniae	206	529	1	7e-59	100	158959	LC536682.1
QacE NP_044260.1	Klebsiella pneumoniae MyNCGM076 plasmid pMyNCGM076, complete sequence	Klebsiella pneumoniae	206	529	1	7e-59	100	158959	LC536681.1
QacE NP_044260.1	Escherichia coli plasmid pV139-c DNA, contig: V139-c_scaffold_29, strain: V139	Escherichia coli	204	204	1	2e-58	99.09	3903	LC056380.1
QacE NP_044260.1	Escherichia coli plasmid Carbapenemase(NDM-1)_IncA/C2, complete sequence	Escherichia coli	204	493	1	2e-58	99.09	116808	CP050162.1
QacE NP_044260.1	Sym plasmid plasmid pTT25, complete sequence	Sym plasmid	204	204	1	2e-58	99.09	83086	MH392243.1
QacE NP_044260.1	Pseudomonas aeruginosa strain PA298 plasmid pBM908, complete sequence	Pseudomonas aeruginosa	204	384	1	2e-58	99.09	395774	CP040126.1
QacE NP_044260.1	Escherichia coli strain 10-396 plasmid p10-396 clone c4 genomic sequence	Escherichia coli	204	204	1	3e-58	98.18	11624	MH846965.1
QacE NP_044260.1	Klebsiella pneumoniae strain BA12818 plasmid pIncFIBpQil, complete sequence	Klebsiella pneumoniae	203	203	1	6e-58	98.18	32976	CP054172.1
QacE NP_044260.1	Klebsiella pneumoniae 704SK6 plasmid p704SK6_3	Klebsiella pneumoniae	203	203	1	6e-58	98.18	65998	CP022146.1
QacE NP_044260.1	Klebsiella pneumoniae subsp. pneumoniae strain BR7 plasmid unnamed1, complete sequence	Klebsiella pneumoniae subsp. pneumoniae	203	203	1	6e-58	98.18	121863	CP018884.1
QacE NP_044260.1	Klebsiella pneumoniae subsp. pneumoniae strain BR21 plasmid pIncN, complete sequence	Klebsiella pneumoniae subsp. pneumoniae	203	203	1	6e-58	98.18	123208	CP018887.1
QacE NP_044260.1	Klebsiella pneumoniae strain AR_0158 plasmid tig00000727, complete sequence	Klebsiella pneumoniae	203	203	1	6e-58	98.18	354705	CP021699.1
QacEΔ1 YP_003264406.1	Klebsiella pneumoniae strain 825795-1 plasmid unnamed4, complete sequence	Klebsiella pneumoniae	212	212	1	4e-61	98.26	61011	CP017989.1
QacEΔ1 YP_003264406.1	Salmonella typhimurium virulence plasmid t-ST4, In-t7 and In-t8 integrons	Salmonella enterica subsp. enterica serovar Typhimurium	215	431	1	3e-62	98.26	16409	AJ746361.2
QacEΔ1 YP_003264406.1	Escherichia coli plasmid pMSP071 class I sulI-type integron In60, partial sequence	Escherichia coli	219	435	1	2e-63	100	13029	AF174129.3
QacEΔ1 YP_003264406.1	Klebsiella pneumoniae C105 plasmid pC105-NDM1-IncHI3, complete sequence	Klebsiella pneumoniae	214	214	1	6e-62	99.13	300876	MN240794.1
QacEΔ1 YP_003264406.1	Klebsiella aerogenes strain KA_P10_L5_03.19 plasmid pIMPIncH12_334kb, complete sequence	Klebsiella aerogenes	219	617	1	2e-63	100	333880	CP044215.1
QacEΔ1 YP_003264406.1	Enterobacter hormaechei strain AKB48 plasmid unnamed2, complete sequence	Enterobacter hormaechei	216	216	1	3e-62	99.13	94408	CP044337.1
QacEΔ1 YP_003264406.1	Enterobacter hormaechei subsp. hoffmannii strain Eh1 plasmid p1, complete sequence	Enterobacter hormaechei subsp. hoffmannii	216	593	1	3e-62	99.13	160216	CP034755.1
QacEΔ1 YP_003264406.1	Escherichia coli strain TC21-F2 plasmid pC21-F2, complete sequence	Escherichia coli	218	218	1	4e-63	99.13	144112	MT554517.1
QacEΔ1 YP_003264406.1	Escherichia coli strain TC21-F1 plasmid pC21-F1, complete sequence	Escherichia coli	218	218	1	4e-63	99.13	126764	MT554516.1
QacEΔ1 YP_003264406.1	Escherichia coli strain C21 plasmid pC21-2, complete sequence	Escherichia coli	218	218	1	4e-63	99.13	62933	CP052879.1
QacEΔ1 YP_003264406.1	Salmonella enterica subsp. enterica serovar Typhimurium plasmid integron IntI1 (intI1) gene, partial cds, DfrA12 (dfrA12), hypothetical protein, AadA2 (aadA2), QacEdelta1 (qacEdelta1), Sul1 (sul1), putative recombinase, beta-lactamase CTX-M-2 (blaCTX-M-2), and Orf3/QacEdelta1 fusion protein genes, complete cds, and Sul1 (sul1) gene, partial cds	Salmonella enterica subsp. enterica serovar Typhimurium	225	444	1	1e-65	100	9017	EF592571.1
QacEΔ1 YP_003264406.1	Escherichia coli strain YD786 plasmid pYD786-1, complete sequence	Escherichia coli	225	667	1	1e-65	100	226580	KU254578.1
QacEΔ1 YP_003264406.1	Escherichia coli strain YD786 plasmid pYD786-1, complete sequence	Escherichia coli	225	667	1	1e-65	100	226580	KU254578.1
QacEΔ1 YP_003264406.1	Klebsiella pneumoniae strain GDK05 plasmid pGDK05 insertion sequence IS1, complete sequence; EcoRII cytosine methylase and type II restriction enzyme genes, complete cds; transposon Tn1696 and insertion sequence IS6100, complete sequence; Sul1 (sul1), Qacdelta1 (qacdelta1), QnrB6 (qnrB6), short chain dehydrogenase/reductase, putative recombinase, Sul1 (sul1), and Qacdelta1 (qacdelta1) genes, comp…	Klebsiella pneumoniae	219	439	1	1e-63	100	11878	EU908090.1
QacEΔ1 YP_003264406.1	Pseudomonas aeruginosa class 1 integron intI1, aac(6'), bla IMP, qacEdelta1, sul1 genes for integrase, 6'-N-aminoglycoside acetyltransferase, IMP-1 metallo-beta-lactmase, QacEdelta1 multidrug exporter, Sul1 dihydropteroate synthase, complete cds	Pseudomonas aeruginosa	219	219	1	2e-63	100	6149	AB472901.2
QacEΔ1 YP_003264406.1	Salmonella typhimurium IncF1 plasmid, In-t1 and In-t2 integrons	Salmonella enterica subsp. enterica serovar Typhimurium	219	436	1	2e-63	100	12085	AJ310778.1
QacEΔ1 YP_003264406.1	Uncultured bacterium plasmid pEG1-1, complete sequence	uncultured bacterium	219	439	1	2e-63	100	73230	MG879028.1
QacEΔ1 YP_003264406.1	Shigella dysenteriae 1 strain BU53M1 plasmid pBU53M1, complete sequence	Shigella dysenteriae 1	219	219	1	2e-63	100	111673	KT754162.1
QacEΔ1 YP_003264406.1	Shigella dysenteriae strain BU53M1 plasmid pBU53M1, complete sequence	Shigella dysenteriae	219	219	1	2e-63	100	115922	CP024468.1
QacEΔ1 YP_003264406.1	Klebsiella quasipneumoniae plasmid pWP3-S18-ESBL-03_4 DNA, complete genome, strain: WP3-S18-ESBL-03	Klebsiella quasipneumoniae	219	219	1	2e-63	100	111708	AP022018.1
QacEΔ1 YP_003264406.1	Klebsiella quasipneumoniae plasmid pWP3-S18-ESBL-03_3 DNA, complete genome, strain: WP3-S18-ESBL-03	Klebsiella quasipneumoniae	219	219	1	2e-63	100	113050	AP022017.1
QacEΔ1 YP_003264406.1	Klebsiella pneumoniae E196 plasmid pE196_IMP6 DNA, complete sequence	Klebsiella pneumoniae	219	436	1	2e-63	100	250392	AP019405.1
QacEΔ1 YP_003264406.1	Escherichia coli plasmid pKO97, partial sequence	Escherichia coli	219	356	1	2e-63	99.13	9634	AY878717.1
QacEΔ1 YP_003264406.1	Escherichia coli plasmid pCVM862 class I integron IntI1 (intI1) gene, partial cds, aminoglycoside adenyltransferase (aadA2), chloramphenicol transporter (cmlA), and aminoglycoside adenyltransferase (aadA1) pseudogenes and qacEdelta1 gene, complete sequence, and Sul1 (sul1) gene, partial cds	Escherichia coli	218	218	1	5e-63	99.13	5078	AY816215.1
QacEΔ1 YP_003264406.1	Vibrio vulnificus plasmid pVVS1-per1, complete sequence	Vibrio vulnificus	218	401	1	5e-63	99.13	156677	KY014466.1
QacEΔ1 YP_003264406.1	Salmonella typhimurium virulence plasmid t-ST4, In-t7 and In-t8 integrons	Salmonella enterica subsp. enterica serovar Typhimurium	215	431	1	3e-62	98.26	16409	AJ746361.2
QacEΔ1 YP_003264406.1	Salmonella enterica subsp. enterica serovar Typhimurium strain BL10 plasmid p220k, complete sequence	Salmonella enterica subsp. enterica serovar Typhimurium	215	362	1	4e-62	99.13	220023	CP025340.1
QacEΔ1 YP_003264406.1	Escherichia coli IOMTU413 plasmid pIOMTU413 DNA, complete sequence	Escherichia coli	218	400	1	6e-63	99.13	275138	LC542971.1
QacEΔ1 YP_003264406.1	Escherichia coli IOMTU792 plasmid pIOMTU792 DNA, complete sequence	Escherichia coli	218	218	1	6e-63	99.13	293502	LC542972.1
QacEΔ1 YP_003264406.1	Shigella flexneri strain ID116124 plasmid pSf4 genomic sequence	Shigella flexneri	217	217	1	8e-63	99.13	94428	MG767301.1
QacEΔ1 YP_003264406.1	Klebsiella pneumoniae strain BA33875 plasmid pBA33875_IncFIB, complete sequence	Klebsiella pneumoniae	218	433	1	3e-63	99.13	282657	CP035180.1
QacEΔ1 YP_003264406.1	Citrobacter portucalensis IOMTU157 plasmid pIOMTU157 DNA, complete genome	Citrobacter portucalensis	218	412	1	5e-63	99.13	174206	AP023051.1
QacEΔ1 YP_003264406.1	Citrobacter sp. CRE-46 strain AR_0157 plasmid unnamed1, complete sequence	Citrobacter sp. CRE-46	218	218	1	5e-63	99.13	250887	CP029729.1
QacEΔ1 YP_003264406.1	Klebsiella pneumoniae strain BA33875 plasmid pBA33875_IncFIB, complete sequence	Klebsiella pneumoniae	218	433	1	3e-63	99.13	282657	CP035180.1
QacEΔ1 YP_003264406.1	Pseudomonas aeruginosa pVS1 qacE gene for quaternary ammonium compound efflux SMR transporter QacE delta 1, complete CDS	Pseudomonas aeruginosa	219	219	1	8e-71	100	548	NG_048042.1
QacEΔ1 YP_003264406.1	Escherichia coli plasmid pV266-a DNA, contig: V266-a_scaffold_7.2, strain: V266	Escherichia coli	219	219	1	2e-67	100	1317	LC056479.1
QacEΔ1 YP_003264406.1	E. coli plasmid R46 sulfonamide resistance SUL I gene for dihydropteroate synthase	Escherichia coli	219	219	1	6e-66	100	1804	X15024.1
QacEΔ1 YP_003264406.1	Proteus mirabilis plasmid pMAR12 class 1 integron In35, partial sequence	Proteus mirabilis	225	225	1	1e-65	100	5674	AY079169.1
QacEΔ1 YP_003264406.1	Salmonella enterica subsp. enterica serovar Typhimurium plasmid integron IntI1 (intI1) gene, partial cds, DfrA12 (dfrA12), hypothetical protein, AadA2 (aadA2), QacEdelta1 (qacEdelta1), Sul1 (sul1), putative recombinase, beta-lactamase CTX-M-2 (blaCTX-M-2), and Orf3/QacEdelta1 fusion protein genes, complete cds, and Sul1 (sul1) gene, partial cds	Salmonella enterica subsp. enterica serovar Typhimurium	225	444	1	1e-65	100	9017	EF592571.1
QacEΔ1 YP_003264406.1	Salmonella enterica subsp. enterica serovar Infantis plasmid pS21 class I sulI-type integron (InS21)	Salmonella enterica subsp. enterica serovar Infantis	225	444	1	1e-65	100	13209	AJ311891.3
QacEΔ1 YP_003264406.1	Salmonella enterica subsp. enterica serovar Infantis plasmid pS21 class I sulI-type integron (InS21)	Salmonella enterica subsp. enterica serovar Infantis	225	444	1	1e-65	100	13209	AJ311891.3
QacEΔ1 YP_003264406.1	Vibrio cholerae plasmid pAS1 insertion sequence IS4321R and transposon Tn1696, complete sequence; and class I integron InVC117, partial sequence	Vibrio cholerae	225	444	1	1e-65	100	15723	DQ310703.1
QacEΔ1 YP_003264406.1	Vibrio cholerae plasmid pAS1 insertion sequence IS4321R and transposon Tn1696, complete sequence; and class I integron InVC117, partial sequence	Vibrio cholerae	225	444	1	1e-65	100	15723	DQ310703.1
QacEΔ1 YP_003264406.1	Klebsiella pneumoniae strain C0674 plasmid p1423_2, complete sequence	Klebsiella pneumoniae	225	444	1	1e-65	100	47819	CP061834.1
QacEΔ1 YP_003264406.1	Klebsiella pneumoniae strain C0674 plasmid p1423_2, complete sequence	Klebsiella pneumoniae	225	444	1	1e-65	100	47819	CP061834.1
QacEΔ1 YP_003264406.1	Escherichia coli strain 167 genome assembly, plasmid: RCS39_p	Escherichia coli	225	444	1	1e-65	100	85621	LT985244.1
QacEΔ1 YP_003264406.1	Escherichia coli strain 167 genome assembly, plasmid: RCS39_p	Escherichia coli	225	444	1	1e-65	100	85621	LT985244.1
QacEΔ1 YP_003264406.1	Escherichia coli strain 699 genome assembly, plasmid: RCS58_p	Escherichia coli	225	445	1	1e-65	100	117655	LT985268.1
QacEΔ1 YP_003264406.1	Escherichia coli strain 699 genome assembly, plasmid: RCS58_p	Escherichia coli	225	445	1	1e-65	100	117655	LT985268.1
QacEΔ1 YP_003264406.1	Klebsiella pneumoniae strain AR_0107 plasmid unitig_1_pilon, complete sequence	Klebsiella pneumoniae	225	664	1	1e-65	100	153527	CP021956.1
QacEΔ1 YP_003264406.1	Klebsiella pneumoniae strain AR_0107 plasmid unitig_1_pilon, complete sequence	Klebsiella pneumoniae	225	664	1	1e-65	100	153527	CP021956.1
QacEΔ1 YP_003264406.1	Klebsiella pneumoniae strain AR_0107 plasmid unitig_1_pilon, complete sequence	Klebsiella pneumoniae	225	664	1	1e-65	100	153527	CP021956.1
QacEΔ1 YP_003264406.1	Klebsiella pneumoniae strain CR14 plasmid pCR14_2, complete sequence	Klebsiella pneumoniae	225	444	1	1e-65	100	154343	CP015394.1
QacEΔ1 YP_003264406.1	Klebsiella pneumoniae strain CR14 plasmid pCR14_2, complete sequence	Klebsiella pneumoniae	225	444	1	1e-65	100	154343	CP015394.1
QacEΔ1 YP_003264406.1	Salmonella enterica strain s21 plasmid pS21, complete sequence	Salmonella enterica	225	444	1	1e-65	100	154342	MT316184.1
QacEΔ1 YP_003264406.1	Salmonella enterica strain s21 plasmid pS21, complete sequence	Salmonella enterica	225	444	1	1e-65	100	154342	MT316184.1
QacEΔ1 YP_003264406.1	Klebsiella pneumoniae strain K-109-R plasmid, complete sequence	Klebsiella pneumoniae	225	444	1	1e-65	100	156569	KX029331.1
QacEΔ1 YP_003264406.1	Klebsiella pneumoniae strain K-109-R plasmid, complete sequence	Klebsiella pneumoniae	225	444	1	1e-65	100	156569	KX029331.1
QacEΔ1 YP_003264406.1	Escherichia coli N1 plasmid pN1_Eco, complete sequence	Escherichia coli N1	225	444	1	1e-65	100	156865	MT316183.1
QacEΔ1 YP_003264406.1	Escherichia coli N1 plasmid pN1_Eco, complete sequence	Escherichia coli N1	225	444	1	1e-65	100	156865	MT316183.1
QacEΔ1 YP_003264406.1	Klebsiella pneumoniae strain KP0923 plasmid pUR-KP0923, complete sequence	Klebsiella pneumoniae	225	444	1	1e-65	100	167138	MN207908.1
QacEΔ1 YP_003264406.1	Klebsiella pneumoniae strain KP0923 plasmid pUR-KP0923, complete sequence	Klebsiella pneumoniae	225	444	1	1e-65	100	167138	MN207908.1
QacEΔ1 YP_003264406.1	Vibrio cholerae strain 2012EL-2176 plasmid, complete sequence	Vibrio cholerae	225	503	1	1e-65	100	167267	CP007636.1
QacEΔ1 YP_003264406.1	Vibrio cholerae strain 2012EL-2176 plasmid, complete sequence	Vibrio cholerae	225	503	1	1e-65	100	167267	CP007636.1
QacEΔ1 YP_003264406.1	Klebsiella pneumoniae subsp. pneumoniae strain UR-KP1025 plasmid pUR-KP1025, complete sequence	Klebsiella pneumoniae subsp. pneumoniae	225	444	1	1e-65	100	168128	MN065773.1
QacEΔ1 YP_003264406.1	Klebsiella pneumoniae subsp. pneumoniae strain UR-KP1025 plasmid pUR-KP1025, complete sequence	Klebsiella pneumoniae subsp. pneumoniae	225	444	1	1e-65	100	168128	MN065773.1
QacEΔ1 YP_003264406.1	Klebsiella pneumoniae strain Kp84/11 plasmid, complete sequence	Klebsiella pneumoniae	225	444	1	1e-65	100	209419	KX029332.1
QacEΔ1 YP_003264406.1	Klebsiella pneumoniae strain Kp84/11 plasmid, complete sequence	Klebsiella pneumoniae	225	444	1	1e-65	100	209419	KX029332.1
QacEΔ1 YP_003264406.1	Escherichia coli strain YD786 plasmid pYD786-1, complete sequence	Escherichia coli	225	667	1	1e-65	100	226580	KU254578.1
QacEΔ1 YP_003264406.1	Escherichia coli strain B4-25 genome assembly, plasmid: RCS77_p	Escherichia coli	225	225	1	1e-65	100	234943	LT985297.1
QacEΔ1 YP_003264406.1	Escherichia coli strain 1454 genome assembly, plasmid: RCS78_p	Escherichia coli	225	444	1	1e-65	100	239460	LT985296.1
QacEΔ1 YP_003264406.1	Escherichia coli strain 1454 genome assembly, plasmid: RCS78_p	Escherichia coli	225	444	1	1e-65	100	239460	LT985296.1
QacEΔ1 YP_003264406.1	Salmonella enterica subsp. enterica serovar Schwarzengrund strain 12888 plasmid p280_12888, complete sequence	Salmonella enterica subsp. enterica serovar Schwarzengrund	225	444	1	1e-65	100	276739	CP045449.1
QacEΔ1 YP_003264406.1	Salmonella enterica subsp. enterica serovar Schwarzengrund strain 12888 plasmid p280_12888, complete sequence	Salmonella enterica subsp. enterica serovar Schwarzengrund	225	444	1	1e-65	100	276739	CP045449.1
QacEΔ1 YP_003264406.1	Salmonella enterica subsp. enterica serovar Schwarzengrund strain 9355 plasmid p280_9355, complete sequence	Salmonella enterica subsp. enterica serovar Schwarzengrund	225	444	1	1e-65	100	276821	CP045446.1
QacEΔ1 YP_003264406.1	Salmonella enterica subsp. enterica serovar Schwarzengrund strain 9355 plasmid p280_9355, complete sequence	Salmonella enterica subsp. enterica serovar Schwarzengrund	225	444	1	1e-65	100	276821	CP045446.1
QacEΔ1 YP_003264406.1	Escherichia coli strain Ecol_422 plasmid pEC422_1, complete sequence	Escherichia coli	225	444	1	1e-65	100	289903	CP018961.1
QacEΔ1 YP_003264406.1	Escherichia coli strain Ecol_422 plasmid pEC422_1, complete sequence	Escherichia coli	225	444	1	1e-65	100	289903	CP018961.1
QacEΔ1 YP_003264406.1	Klebsiella pneumoniae subsp. pneumoniae Kp13 plasmid pKP13f, complete sequence	Klebsiella pneumoniae subsp. pneumoniae Kp13	225	444	1	1e-65	100	295493	CP004000.1
QacEΔ1 YP_003264406.1	Klebsiella pneumoniae subsp. pneumoniae Kp13 plasmid pKP13f, complete sequence	Klebsiella pneumoniae subsp. pneumoniae Kp13	225	444	1	1e-65	100	295493	CP004000.1
QacEΔ1 YP_003264406.1	Plasmid R388 sulI gene for sulfonamide resistance	Plasmid R388	219	219	1	3e-65	100	2079	X12869.1
QacEΔ1 YP_003264406.1	Escherichia coli plasmid pV263-c DNA, contig: V263-c_scaffold_17, strain: V263	Escherichia coli	219	219	1	1e-64	100	2377	LC056463.1
QacEΔ1 YP_003264406.1	Plasmid pLMO20 dhfrV gene for trimethoprim resistance	Plasmid pLMO20	219	219	1	3e-64	100	2665	X12868.1
QacEΔ1 YP_003264406.1	Proteus cibarius strain G32 plasmid pG32-177, complete sequence	Proteus cibarius	221	955	1	3e-64	100	177911	CP053372.1
QacEΔ1 YP_003264406.1	Proteus cibarius strain G32 plasmid pG32-177, complete sequence	Proteus cibarius	221	955	1	3e-64	100	177911	CP053372.1
QacEΔ1 YP_003264406.1	Proteus cibarius strain G32 plasmid pG32-177, complete sequence	Proteus cibarius	221	955	1	3e-64	100	177911	CP053372.1
QacEΔ1 YP_003264406.1	Enterobacter hormaechei strain 20710 plasmid p3-20710, complete sequence	Enterobacter hormaechei	221	440	1	4e-64	100	170955	CP030077.1
QacEΔ1 YP_003264406.1	Enterobacter hormaechei strain 20710 plasmid p3-20710, complete sequence	Enterobacter hormaechei	221	440	1	4e-64	100	170955	CP030077.1
QacEΔ1 YP_003264406.1	Pseudomonas aeruginosa plasmid pVS1 integron In0 integrase (int) gene, putative ethidium bromide-resistance protein gene, and dihydropteroate synthase (sul1) gene, complete cds; and unknown gene, partial cds	Pseudomonas aeruginosa	219	219	1	6e-64	100	2935	M73819.1
QacEΔ1 YP_003264406.1	Escherichia coli plasmid pV085-a DNA, contig: V085-a_scaffold_18, strain: V085	Escherichia coli	219	219	1	7e-64	100	3032	LC056241.1
QacEΔ1 YP_003264406.1	Pseudomonas aeruginosa strain hh320 plasmid pLQ1001 class 1 integron IntI1 (intI1) gene, partial cds, AAC(6')-Iai (aac(6')-Iai), unknown (orfV), and ANT(3'')-I (aadA1) genes, complete cds, and qacEdelta1-sulI operon, partial sequence	Pseudomonas aeruginosa	219	219	1	8e-64	100	3094	EU886977.1
QacEΔ1 YP_003264406.1	Escherichia coli strain M17224 plasmid p17511_70, complete sequence	Escherichia coli	220	220	1	8e-64	100	69304	MN583554.1
QacEΔ1 YP_003264406.1	Aeromonas caviae GSH8M-1 plasmid pGSH8M-1-1 DNA, complete genome	Aeromonas caviae	220	573	1	1e-63	100	153814	AP019196.1
QacEΔ1 YP_003264406.1	Aeromonas caviae GSH8M-1 plasmid pGSH8M-1-1 DNA, complete genome	Aeromonas caviae	220	573	1	1e-63	100	153814	AP019196.1
QacEΔ1 YP_003264406.1	Aeromonas caviae plasmid pWP8-S18-CRE-01_1 DNA, complete genome, strain: WP8-S18-CRE-01	Aeromonas caviae	220	573	1	1e-63	100	153814	AP022242.1
QacEΔ1 YP_003264406.1	Aeromonas caviae plasmid pWP8-S18-CRE-01_1 DNA, complete genome, strain: WP8-S18-CRE-01	Aeromonas caviae	220	573	1	1e-63	100	153814	AP022242.1
QacEΔ1 YP_003264406.1	Aeromonas veronii plasmid pWP8-W19-CRE-03_1 DNA, complete genome, strain: WP8-W19-CRE-03	Aeromonas veronii	220	573	1	1e-63	100	166424	AP022282.1
QacEΔ1 YP_003264406.1	Aeromonas veronii plasmid pWP8-W19-CRE-03_1 DNA, complete genome, strain: WP8-W19-CRE-03	Aeromonas veronii	220	573	1	1e-63	100	166424	AP022282.1
QacEΔ1 YP_003264406.1	Salmonella enterica strain NG04.039 plasmid pNG04.039 class 1 integron, partial sequence	Salmonella enterica	219	219	1	1e-63	100	3320	EU853659.1
QacEΔ1 YP_003264406.1	Vibrio cholerae plasmid p3iANG class 1 integrons 3' and 5' conserved sequence joining region	Vibrio cholerae	219	219	1	1e-63	100	3332	DQ227350.1
QacEΔ1 YP_003264406.1	Klebsiella pneumoniae strain C16KP0065 plasmid unnamed	Klebsiella pneumoniae	219	219	1	1e-63	100	3411	CP052461.1
QacEΔ1 YP_003264406.1	Klebsiella pneumoniae plasmid pLC24 insertion sequence ISCR1 putative recombinase gene, partial cds; short chain dehydrogenase/reductase, QnrB6 (qnrB6), QacEdelta1 (qacdelta1), and dihydropteroate synthase type I (sul1) genes, complete cds; and insertion sequence ISCR1 putative recombinase (orf513) gene, partial cds	Klebsiella pneumoniae	219	219	1	1e-63	100	5465	EU543271.1
QacEΔ1 YP_003264406.1	Klebsiella pneumoniae strain ENT1332 plasmid pMDR2_1332, complete sequence	Klebsiella pneumoniae	219	219	1	1e-63	100	5466	CP063435.1
QacEΔ1 YP_003264406.1	Klebsiella pneumoniae strain GDK05 plasmid pGDK05 insertion sequence IS1, complete sequence; EcoRII cytosine methylase and type II restriction enzyme genes, complete cds; transposon Tn1696 and insertion sequence IS6100, complete sequence; Sul1 (sul1), Qacdelta1 (qacdelta1), QnrB6 (qnrB6), short chain dehydrogenase/reductase, putative recombinase, Sul1 (sul1), and Qacdelta1 (qacdelta1) genes, comp…	Klebsiella pneumoniae	219	439	1	1e-63	100	11878	EU908090.1
QacEΔ1 YP_003264406.1	Klebsiella pneumoniae strain E16KP0115 plasmid unnamed	Klebsiella pneumoniae	219	439	1	1e-63	100	41620	CP052638.1
QacEΔ1 YP_003264406.1	Klebsiella pneumoniae strain E16KP0115 plasmid unnamed	Klebsiella pneumoniae	219	439	1	1e-63	100	41620	CP052638.1
QacEΔ1 YP_003264406.1	Klebsiella pneumoniae strain D17KP0013 plasmid pD17KP0013-2, complete sequence	Klebsiella pneumoniae	219	439	1	1e-63	100	55469	CP052348.1
QacEΔ1 YP_003264406.1	Klebsiella pneumoniae strain D17KP0013 plasmid pD17KP0013-2, complete sequence	Klebsiella pneumoniae	219	439	1	1e-63	100	55469	CP052348.1
QacEΔ1 YP_003264406.1	Escherichia coli strain RHBSTW-00822 plasmid pRHBSTW-00822_3, complete sequence	Escherichia coli	219	439	1	1e-63	100	55918	CP056317.1
QacEΔ1 YP_003264406.1	Escherichia coli strain RHBSTW-00822 plasmid pRHBSTW-00822_3, complete sequence	Escherichia coli	219	439	1	1e-63	100	55918	CP056317.1
QacEΔ1 YP_003264406.1	Klebsiella pneumoniae strain C17KP0040 plasmid pC17KP0040-2, complete sequence	Klebsiella pneumoniae	219	439	1	1e-63	100	56619	CP052394.1
QacEΔ1 YP_003264406.1	Klebsiella pneumoniae strain C17KP0040 plasmid pC17KP0040-2, complete sequence	Klebsiella pneumoniae	219	439	1	1e-63	100	56619	CP052394.1
QacEΔ1 YP_003264406.1	Klebsiella quasipneumoniae strain S174-1 plasmid pS174-1.2, complete sequence	Klebsiella quasipneumoniae	219	439	1	1e-63	100	56886	CP063876.1
QacEΔ1 YP_003264406.1	Klebsiella quasipneumoniae strain S174-1 plasmid pS174-1.2, complete sequence	Klebsiella quasipneumoniae	219	439	1	1e-63	100	56886	CP063876.1
QacEΔ1 YP_003264406.1	Klebsiella quasipneumoniae strain L22 plasmid pL22-2, complete sequence	Klebsiella quasipneumoniae	219	439	1	1e-63	100	59149	CP031259.1
QacEΔ1 YP_003264406.1	Klebsiella quasipneumoniae strain L22 plasmid pL22-2, complete sequence	Klebsiella quasipneumoniae	219	439	1	1e-63	100	59149	CP031259.1
QacEΔ1 YP_003264406.1	Escherichia coli strain Ecol_881 plasmid pEC881_KPC, complete sequence	Escherichia coli	219	439	1	1e-63	100	59373	CP019026.1
QacEΔ1 YP_003264406.1	Escherichia coli strain Ecol_881 plasmid pEC881_KPC, complete sequence	Escherichia coli	219	439	1	1e-63	100	59373	CP019026.1
QacEΔ1 YP_003264406.1	Shigella flexneri strain AR-0423 plasmid pAR-0423-1, complete sequence	Shigella flexneri	219	439	1	1e-63	100	59694	CP044159.1
QacEΔ1 YP_003264406.1	Shigella flexneri strain AR-0423 plasmid pAR-0423-1, complete sequence	Shigella flexneri	219	439	1	1e-63	100	59694	CP044159.1
QacEΔ1 YP_003264406.1	Klebsiella pneumoniae strain C16KP0192 plasmid pC16KP0192-3, complete sequence	Klebsiella pneumoniae	219	439	1	1e-63	100	61838	CP052682.1
QacEΔ1 YP_003264406.1	Klebsiella pneumoniae strain C16KP0192 plasmid pC16KP0192-3, complete sequence	Klebsiella pneumoniae	219	439	1	1e-63	100	61838	CP052682.1
QacEΔ1 YP_003264406.1	Klebsiella pneumoniae strain C16KP0049 plasmid pC16KP0049-3, complete sequence	Klebsiella pneumoniae	219	439	1	1e-63	100	61836	CP052701.1
QacEΔ1 YP_003264406.1	Klebsiella pneumoniae strain C16KP0049 plasmid pC16KP0049-3, complete sequence	Klebsiella pneumoniae	219	439	1	1e-63	100	61836	CP052701.1
QacEΔ1 YP_003264406.1	Klebsiella pneumoniae strain C16KP0050 plasmid pC16KP0050-3, complete sequence	Klebsiella pneumoniae	219	439	1	1e-63	100	62715	CP052479.1
QacEΔ1 YP_003264406.1	Klebsiella pneumoniae strain C16KP0050 plasmid pC16KP0050-3, complete sequence	Klebsiella pneumoniae	219	439	1	1e-63	100	62715	CP052479.1
QacEΔ1 YP_003264406.1	Klebsiella pneumoniae strain C17KP0008 plasmid pC17KP0008-3, complete sequence	Klebsiella pneumoniae	219	439	1	1e-63	100	63010	CP052410.1
QacEΔ1 YP_003264406.1	Klebsiella pneumoniae strain C17KP0008 plasmid pC17KP0008-3, complete sequence	Klebsiella pneumoniae	219	439	1	1e-63	100	63010	CP052410.1
QacEΔ1 YP_003264406.1	Leclercia adecarboxylata strain R25 plasmid pLA-64, complete sequence	Leclercia adecarboxylata	219	439	1	1e-63	100	64226	CP035381.1
QacEΔ1 YP_003264406.1	Leclercia adecarboxylata strain R25 plasmid pLA-64, complete sequence	Leclercia adecarboxylata	219	439	1	1e-63	100	64226	CP035381.1
QacEΔ1 YP_003264406.1	Citrobacter freundii strain 1509-02085 plasmid p02085-tetA, complete sequence	Citrobacter freundii	219	439	1	1e-63	100	67510	MH477637.1
QacEΔ1 YP_003264406.1	Citrobacter freundii strain 1509-02085 plasmid p02085-tetA, complete sequence	Citrobacter freundii	219	439	1	1e-63	100	67510	MH477637.1
QacEΔ1 YP_003264406.1	Raoultella planticola strain S25 plasmid pS25-68, complete sequence	Raoultella planticola	219	439	1	1e-63	100	68566	CP044120.1
QacEΔ1 YP_003264406.1	Raoultella planticola strain S25 plasmid pS25-68, complete sequence	Raoultella planticola	219	439	1	1e-63	100	68566	CP044120.1
QacEΔ1 YP_003264406.1	Enterobacter hormaechei strain 234 plasmid p234, complete sequence	Enterobacter hormaechei	219	439	1	1e-63	100	68573	CP021163.1
QacEΔ1 YP_003264406.1	Enterobacter hormaechei strain 234 plasmid p234, complete sequence	Enterobacter hormaechei	219	439	1	1e-63	100	68573	CP021163.1
QacEΔ1 YP_003264406.1	Klebsiella pneumoniae strain GH27TC plasmid pGH27TC_70, complete sequence	Klebsiella pneumoniae	219	404	1	1e-63	100	70382	MN543584.1
QacEΔ1 YP_003264406.1	Klebsiella pneumoniae strain GH27 plasmid pGH27_70, complete sequence	Klebsiella pneumoniae	219	404	1	1e-63	100	70382	MN543572.1
QacEΔ1 YP_003264406.1	Klebsiella pneumoniae strain R50 plasmid pR50-74, complete sequence	Klebsiella pneumoniae	219	659	1	1e-63	100	74011	CP040362.1
QacEΔ1 YP_003264406.1	Klebsiella pneumoniae strain R50 plasmid pR50-74, complete sequence	Klebsiella pneumoniae	219	659	1	1e-63	100	74011	CP040362.1
QacEΔ1 YP_003264406.1	Klebsiella pneumoniae strain R50 plasmid pR50-74, complete sequence	Klebsiella pneumoniae	219	659	1	1e-63	100	74011	CP040362.1
QacEΔ1 YP_003264406.1	Klebsiella pneumoniae strain 13190 plasmid p13190-tetA, complete sequence	Klebsiella pneumoniae	219	439	1	1e-63	100	76297	MG764549.1
QacEΔ1 YP_003264406.1	Klebsiella pneumoniae strain 13190 plasmid p13190-tetA, complete sequence	Klebsiella pneumoniae	219	439	1	1e-63	100	76297	MG764549.1
QacEΔ1 YP_003264406.1	Enterobacter hormaechei strain 388 plasmid p388, complete sequence	Enterobacter hormaechei	219	659	1	1e-63	100	79064	CP021168.1
QacEΔ1 YP_003264406.1	Enterobacter hormaechei strain 388 plasmid p388, complete sequence	Enterobacter hormaechei	219	659	1	1e-63	100	79064	CP021168.1
QacEΔ1 YP_003264406.1	Enterobacter hormaechei strain 388 plasmid p388, complete sequence	Enterobacter hormaechei	219	659	1	1e-63	100	79064	CP021168.1
QacEΔ1 YP_003264406.1	Klebsiella pneumoniae strain C16KP0078 plasmid unnamed	Klebsiella pneumoniae	219	219	1	1e-63	100	80827	CP052690.1
QacEΔ1 YP_003264406.1	Klebsiella pneumoniae strain A17KP0038 plasmid pA17KP0038-3, complete sequence	Klebsiella pneumoniae	219	439	1	1e-63	100	87818	CP052554.1
QacEΔ1 YP_003264406.1	Klebsiella pneumoniae strain A17KP0038 plasmid pA17KP0038-3, complete sequence	Klebsiella pneumoniae	219	439	1	1e-63	100	87818	CP052554.1
QacEΔ1 YP_003264406.1	Klebsiella pneumoniae strain C16KP0053 plasmid pC16KP0053-3, complete sequence	Klebsiella pneumoniae	219	439	1	1e-63	100	89703	CP052471.1
QacEΔ1 YP_003264406.1	Klebsiella pneumoniae strain C16KP0053 plasmid pC16KP0053-3, complete sequence	Klebsiella pneumoniae	219	439	1	1e-63	100	89703	CP052471.1
QacEΔ1 YP_003264406.1	Klebsiella pneumoniae strain WCHKP115032 plasmid pCTXM15_115032, complete sequence	Klebsiella pneumoniae	219	439	1	1e-63	100	91675	CP040445.1
QacEΔ1 YP_003264406.1	Klebsiella pneumoniae strain WCHKP115032 plasmid pCTXM15_115032, complete sequence	Klebsiella pneumoniae	219	439	1	1e-63	100	91675	CP040445.1
QacEΔ1 YP_003264406.1	Klebsiella pneumoniae strain blaNDM-1 plasmid p1, complete sequence	Klebsiella pneumoniae	219	439	1	1e-63	100	94760	CP009116.1
QacEΔ1 YP_003264406.1	Klebsiella pneumoniae strain blaNDM-1 plasmid p1, complete sequence	Klebsiella pneumoniae	219	439	1	1e-63	100	94760	CP009116.1
QacEΔ1 YP_003264406.1	Klebsiella pneumoniae strain E16KP0117 plasmid pE16KP0117-3, complete sequence	Klebsiella pneumoniae	219	439	1	1e-63	100	94972	CP052630.1
QacEΔ1 YP_003264406.1	Klebsiella pneumoniae strain E16KP0117 plasmid pE16KP0117-3, complete sequence	Klebsiella pneumoniae	219	439	1	1e-63	100	94972	CP052630.1
QacEΔ1 YP_003264406.1	Klebsiella pneumoniae strain FDAARGOS_447 plasmid unnamed3, complete sequence	Klebsiella pneumoniae	219	439	1	1e-63	100	99251	CP023950.1
QacEΔ1 YP_003264406.1	Klebsiella pneumoniae strain FDAARGOS_447 plasmid unnamed3, complete sequence	Klebsiella pneumoniae	219	439	1	1e-63	100	99251	CP023950.1
QacEΔ1 YP_003264406.1	Salmonella sp. strain Sa76 plasmid pSa76-CIP, complete sequence	Salmonella sp.	219	439	1	1e-63	100	104666	MG874044.1
QacEΔ1 YP_003264406.1	Salmonella sp. strain Sa76 plasmid pSa76-CIP, complete sequence	Salmonella sp.	219	439	1	1e-63	100	104666	MG874044.1
QacEΔ1 YP_003264406.1	Salmonella enterica subsp. enterica serovar London strain 3-5 plasmid pSa44-CIP, complete sequence	Salmonella enterica subsp. enterica serovar London	219	439	1	1e-63	100	111817	MH430882.1
QacEΔ1 YP_003264406.1	Salmonella enterica subsp. enterica serovar London strain 3-5 plasmid pSa44-CIP, complete sequence	Salmonella enterica subsp. enterica serovar London	219	439	1	1e-63	100	111817	MH430882.1
QacEΔ1 YP_003264406.1	Salmonella enterica subsp. enterica serovar London strain Sa128 plasmid pSa128, complete sequence	Salmonella enterica subsp. enterica serovar London	219	1099	1	1e-63	100	111940	MG870194.1
QacEΔ1 YP_003264406.1	Salmonella enterica subsp. enterica serovar London strain Sa128 plasmid pSa128, complete sequence	Salmonella enterica subsp. enterica serovar London	219	1099	1	1e-63	100	111940	MG870194.1
QacEΔ1 YP_003264406.1	Salmonella enterica subsp. enterica serovar London strain Sa128 plasmid pSa128, complete sequence	Salmonella enterica subsp. enterica serovar London	219	1099	1	1e-63	100	111940	MG870194.1
QacEΔ1 YP_003264406.1	Salmonella enterica subsp. enterica serovar London strain Sa128 plasmid pSa128, complete sequence	Salmonella enterica subsp. enterica serovar London	219	1099	1	1e-63	100	111940	MG870194.1
QacEΔ1 YP_003264406.1	Salmonella enterica subsp. enterica serovar London strain Sa128 plasmid pSa128, complete sequence	Salmonella enterica subsp. enterica serovar London	219	1099	1	1e-63	100	111940	MG870194.1
QacEΔ1 YP_003264406.1	Salmonella sp. strain Sa63 plasmid pSa63-CIP, complete sequence	Salmonella sp.	219	439	1	1e-63	100	112943	MG874043.1
QacEΔ1 YP_003264406.1	Salmonella sp. strain Sa63 plasmid pSa63-CIP, complete sequence	Salmonella sp.	219	439	1	1e-63	100	112943	MG874043.1
QacEΔ1 YP_003264406.1	Klebsiella pneumoniae strain ZZ58 plasmid pZZ58-KPC, complete sequence	Klebsiella pneumoniae	219	219	1	1e-63	100	118963	MN891686.1
QacEΔ1 YP_003264406.1	Klebsiella pneumoniae strain NH54 plasmid pKPNH54.1, complete sequence	Klebsiella pneumoniae	219	439	1	1e-63	100	126018	CP024917.1
QacEΔ1 YP_003264406.1	Klebsiella pneumoniae strain NH54 plasmid pKPNH54.1, complete sequence	Klebsiella pneumoniae	219	439	1	1e-63	100	126018	CP024917.1
QacEΔ1 YP_003264406.1	Klebsiella pneumoniae strain C16KP0065 plasmid pC16KP0065-1, complete sequence	Klebsiella pneumoniae	219	219	1	1e-63	100	168415	CP052452.1
QacEΔ1 YP_003264406.1	Citrobacter freundii strain SL151 plasmid unnamed2, complete sequence	Citrobacter freundii	219	853	1	1e-63	100	171233	CP017059.1
QacEΔ1 YP_003264406.1	Citrobacter freundii strain SL151 plasmid unnamed2, complete sequence	Citrobacter freundii	219	853	1	1e-63	100	171233	CP017059.1
QacEΔ1 YP_003264406.1	Citrobacter freundii strain SL151 plasmid unnamed2, complete sequence	Citrobacter freundii	219	853	1	1e-63	100	171233	CP017059.1
QacEΔ1 YP_003264406.1	Klebsiella pneumoniae strain KP15-2-53 plasmid pKP15-2-53-tet(A), complete sequence	Klebsiella pneumoniae	219	439	1	1e-63	100	175276	MN480461.1
QacEΔ1 YP_003264406.1	Klebsiella pneumoniae strain KP15-2-53 plasmid pKP15-2-53-tet(A), complete sequence	Klebsiella pneumoniae	219	439	1	1e-63	100	175276	MN480461.1
QacEΔ1 YP_003264406.1	Salmonella enterica subsp. enterica serovar London strain HA3-IN1 plasmid pYUHAP1,complete sequence	Salmonella enterica subsp. enterica serovar London	219	439	1	1e-63	100	176767	CP060133.1
QacEΔ1 YP_003264406.1	Salmonella enterica subsp. enterica serovar London strain HA3-IN1 plasmid pYUHAP1,complete sequence	Salmonella enterica subsp. enterica serovar London	219	439	1	1e-63	100	176767	CP060133.1
QacEΔ1 YP_003264406.1	Salmonella enterica subsp. enterica serovar London strain 3-5 plasmid pSa44-CIP-CRO, complete sequence	Salmonella enterica subsp. enterica serovar London	219	439	1	1e-63	100	202750	MH430881.1
QacEΔ1 YP_003264406.1	Salmonella enterica subsp. enterica serovar London strain 3-5 plasmid pSa44-CIP-CRO, complete sequence	Salmonella enterica subsp. enterica serovar London	219	439	1	1e-63	100	202750	MH430881.1
QacEΔ1 YP_003264406.1	Enterobacter hormaechei subsp. xiangfangensis M206 plasmid pM206-NDM1 DNA, complete sequence	Enterobacter hormaechei subsp. xiangfangensis	219	795	1	1e-63	100	209679	AP018830.1
QacEΔ1 YP_003264406.1	Enterobacter hormaechei subsp. xiangfangensis M206 plasmid pM206-NDM1 DNA, complete sequence	Enterobacter hormaechei subsp. xiangfangensis	219	795	1	1e-63	100	209679	AP018830.1
QacEΔ1 YP_003264406.1	Enterobacter hormaechei subsp. xiangfangensis M206 plasmid pM206-NDM1 DNA, complete sequence	Enterobacter hormaechei subsp. xiangfangensis	219	795	1	1e-63	100	209679	AP018830.1
QacEΔ1 YP_003264406.1	Escherichia coli strain AMSHJX01 plasmid pAMSH1, complete sequence	Escherichia coli	219	1538	1	1e-63	100	257394	CP030940.1
QacEΔ1 YP_003264406.1	Escherichia coli strain AMSHJX01 plasmid pAMSH1, complete sequence	Escherichia coli	219	1538	1	1e-63	100	257394	CP030940.1
QacEΔ1 YP_003264406.1	Escherichia coli strain AMSHJX01 plasmid pAMSH1, complete sequence	Escherichia coli	219	1538	1	1e-63	100	257394	CP030940.1
QacEΔ1 YP_003264406.1	Escherichia coli strain AMSHJX01 plasmid pAMSH1, complete sequence	Escherichia coli	219	1538	1	1e-63	100	257394	CP030940.1
QacEΔ1 YP_003264406.1	Escherichia coli strain AMSHJX01 plasmid pAMSH1, complete sequence	Escherichia coli	219	1538	1	1e-63	100	257394	CP030940.1
QacEΔ1 YP_003264406.1	Escherichia coli strain AMSHJX01 plasmid pAMSH1, complete sequence	Escherichia coli	219	1538	1	1e-63	100	257394	CP030940.1
QacEΔ1 YP_003264406.1	Escherichia coli strain AMSHJX01 plasmid pAMSH1, complete sequence	Escherichia coli	219	1538	1	1e-63	100	257394	CP030940.1
QacEΔ1 YP_003264406.1	Citrobacter sp. S39 plasmid pS39-1, complete sequence	Citrobacter sp. S39	219	439	1	1e-63	100	261631	CP045556.1
QacEΔ1 YP_003264406.1	Citrobacter sp. S39 plasmid pS39-1, complete sequence	Citrobacter sp. S39	219	439	1	1e-63	100	261631	CP045556.1
QacEΔ1 YP_003264406.1	Salmonella enterica subsp. enterica serovar London strain SAL-19-0623 plasmid pSAL-19-0623_NDM, complete sequence	Salmonella enterica subsp. enterica serovar London	219	940	1	1e-63	100	276695	MN604267.1
QacEΔ1 YP_003264406.1	Salmonella enterica subsp. enterica serovar London strain SAL-19-0623 plasmid pSAL-19-0623_NDM, complete sequence	Salmonella enterica subsp. enterica serovar London	219	940	1	1e-63	100	276695	MN604267.1
QacEΔ1 YP_003264406.1	Salmonella enterica subsp. enterica serovar London strain SAL-19-0623 plasmid pSAL-19-0623_NDM, complete sequence	Salmonella enterica subsp. enterica serovar London	219	940	1	1e-63	100	276695	MN604267.1
QacEΔ1 YP_003264406.1	Klebsiella pneumoniae strain Bckp021 plasmid pBckp021-1, complete sequence	Klebsiella pneumoniae	219	439	1	1e-63	100	340492	CP050835.1
QacEΔ1 YP_003264406.1	Klebsiella pneumoniae strain Bckp021 plasmid pBckp021-1, complete sequence	Klebsiella pneumoniae	219	439	1	1e-63	100	340492	CP050835.1
QacEΔ1 YP_003264406.1	Enterobacter cloacae strain EC12 plasmid pNDM-1-EC12, complete sequence	Enterobacter cloacae	219	644	1	1e-63	100	351777	MN598004.1
QacEΔ1 YP_003264406.1	Enterobacter cloacae strain EC12 plasmid pNDM-1-EC12, complete sequence	Enterobacter cloacae	219	644	1	1e-63	100	351777	MN598004.1
QacEΔ1 YP_003264406.1	Klebsiella pneumoniae strain KP19-3023 plasmid pKP19-3023-374k, complete sequence	Klebsiella pneumoniae	219	644	1	1e-63	100	374513	CP063748.1
QacEΔ1 YP_003264406.1	Klebsiella pneumoniae strain KP19-3023 plasmid pKP19-3023-374k, complete sequence	Klebsiella pneumoniae	219	644	1	1e-63	100	374513	CP063748.1
QacEΔ1 YP_003264406.1	Klebsiella pneumoniae strain KP19-3088 plasmid pKP19-3088-375k, complete sequence	Klebsiella pneumoniae	219	644	1	1e-63	100	375474	CP063149.1
QacEΔ1 YP_003264406.1	Klebsiella pneumoniae strain KP19-3088 plasmid pKP19-3088-375k, complete sequence	Klebsiella pneumoniae	219	644	1	1e-63	100	375474	CP063149.1
QacEΔ1 YP_003264406.1	Pseudomonas aeruginosa strain 121156 plasmid pNECK1, complete sequence	Pseudomonas aeruginosa	219	219	1	1e-63	100	28859	MK047609.1
QacEΔ1 YP_003264406.1	Pseudomonas aeruginosa strain 163940 plasmid pTROUS1, complete sequence	Pseudomonas aeruginosa	219	219	1	1e-63	100	42035	MK047610.1
QacEΔ1 YP_003264406.1	Proteus mirabilis strain HBRJC7FQ plasmid pHBRJC7, complete sequence	Proteus mirabilis	219	843	1	1e-63	100	142092	MK630213.1
QacEΔ1 YP_003264406.1	Proteus mirabilis strain HBRJC7FQ plasmid pHBRJC7, complete sequence	Proteus mirabilis	219	843	1	1e-63	100	142092	MK630213.1
QacEΔ1 YP_003264406.1	Proteus mirabilis strain HBRJC7FQ plasmid pHBRJC7, complete sequence	Proteus mirabilis	219	843	1	1e-63	100	142092	MK630213.1
QacEΔ1 YP_003264406.1	Salmonella enterica subsp. enterica serovar Senftenberg strain SRC119 plasmid pSRC119-1 class 1 integron, partial sequence	Salmonella enterica subsp. enterica serovar Senftenberg	219	219	1	1e-63	100	3692	EU934512.2
QacEΔ1 YP_003264406.1	Pseudomonas aeruginosa plasmid pSA1700 genes for streptomycin-spectinomycin adenyltransferase and dihydropteroate synthase, complete cds	Pseudomonas aeruginosa	219	219	1	1e-63	100	3791	D43625.1
QacEΔ1 YP_003264406.1	Transposon Tn21 (plasmid R6-5) aadA-sulI region for spectinomycin and sulfonamide resistance	Escherichia coli	219	219	1	1e-63	100	3794	X12870.1
QacEΔ1 YP_003264406.1	Escherichia coli plasmid pV228-a DNA, contig: V228-a_scaffold_181, strain: V228	Escherichia coli	219	219	1	1e-63	100	3951	LC056421.1
QacEΔ1 YP_003264406.1	Serratia marcescens plasmid pSM190 class I integron carbapenem-hydrolyzing extended-spectrum beta lactamase GES-16 (blaGES-16), trimethoprim-resistance dihydrofolate reductase (dfr22), aminoglycoside 6'-N-acetyltransferase (aac(6')-IIc), aminoglycoside adenyltransferase (aadA1), and quaternary ammonium compound resistance protein (qacEdelta1) genes, complete cds	Serratia marcescens	219	219	1	1e-63	100	4119	HM173356.1
QacEΔ1 YP_003264406.1	Klebsiella oxytoca plasmid In3103 integron IntI1 integrase (intI1) gene, partial cds, VIM-1 (blaVIM-1), aminoglycoside 6'-N-acetyltransferase (aacA4), dihydrofolate reductase (dfrII), 3'-(9)-O-adenylyltransferase (aadA1), and truncated quaternary ammonium compound-resistance protein (qacEdelta1) genes, complete cds, and dihydropteroate synthase type 1 (sulI) gene, partial cds	Klebsiella oxytoca	219	219	1	1e-63	100	4196	KM975294.1
QacEΔ1 YP_003264406.1	Pseudomonas aeruginosa DNA, class I integron, partial sequence, strain: NCGM 1663	Pseudomonas aeruginosa	219	219	1	1e-63	100	4219	AB777501.1
QacEΔ1 YP_003264406.1	Klebsiella pneumoniae plasmid pKP-M7994 IntI1 integrase (intI1) gene, partial cds; VIM-39 (blaVIM-39), AAC(6')-Ib (aacA7), DfrI (dfrI), and truncated quaternary ammonium compound-resistance protein (qacEdelta1) genes, complete cds; and dihydropteroate synthase type 1 (sulI) gene, partial cds	Klebsiella pneumoniae	219	219	1	1e-63	100	4232	KM975296.1
QacEΔ1 YP_003264406.1	Klebsiella pneumoniae plasmid pKP-M1192 IntI1 integrase (intI1) gene, partial cds; VIM-26 (blaVIM-26), AAC(6')-Ib (aacA7), DfrI (dfrI), and truncated quaternary ammonium compound-resistance protein (qacEdelta1) genes, complete cds; and dihydropteroate synthase type 1 (sulI) gene, partial cds	Klebsiella pneumoniae	219	219	1	1e-63	100	4232	KM975295.1
QacEΔ1 YP_003264406.1	Escherichia coli strain E-124-4 plasmid pE-124-4 TraF, TraG, Nuc, hypothetical protein, QnrS1, and TniR genes, complete cds; transposon Tn3 and ISKrA4 integron, complete sequence; YdaA gene, complete cds; ISKrA4 and IntI1 integrons, complete sequence; BlaVIM-1, AacA4, AphA15, AadA1, CatB2, Delta-qacE, and Sul1 genes, complete cds; transposon Tn3, complete sequence; hypothetical protein gene, comp…	Escherichia coli	219	219	1	1e-63	100	18665	MG182343.1
QacEΔ1 YP_003264406.1	Enterobacter cloacae plasmid pQC class I integron UMCU-3, partial sequence	Enterobacter cloacae	219	219	1	1e-63	100	4405	DQ019420.1
QacEΔ1 YP_003264406.1	Escherichia coli plasmid IncN DNA, class 1 integron In798, strain: TUM11259	Escherichia coli	219	362	1	1e-63	100	4446	AB733642.1
QacEΔ1 YP_003264406.1	Escherichia coli plasmid pV150-a DNA, contig: V150-a_scaffold_7, strain: V150	Escherichia coli	219	219	1	1e-63	100	4517	LC056407.1
QacEΔ1 YP_003264406.1	Escherichia coli strain Ecol_448 plasmid pEC448_OXA163, complete sequence	Escherichia coli	219	439	1	1e-63	100	71170	CP015078.1
QacEΔ1 YP_003264406.1	Escherichia coli strain Ecol_448 plasmid pEC448_OXA163, complete sequence	Escherichia coli	219	439	1	1e-63	100	71170	CP015078.1
QacEΔ1 YP_003264406.1	Klebsiella pneumoniae plasmid pPBH01 for int1 gene (partial), vim-1 gene, aacA7 gene, dhfrI gene, aadA1 gene (partial), qacEdelta1 gene and sul1 gene (partial)	Klebsiella pneumoniae	219	219	1	1e-63	100	4590	AJ870988.1
QacEΔ1 YP_003264406.1	Escherichia coli strain 1387 plasmid pHS1387 class 1 integron, partial sequence	Escherichia coli	219	219	1	2e-63	100	4864	EU675686.2
QacEΔ1 YP_003264406.1	Klebsiella pneumoniae plasmid pEKP0787-1 integron In73 DNA integrase form delta 1 (intI1delta1), metallo-beta-lactamase IMP-8 (blaIMP-8), aminoglycoside 6'-N-acetyltransferase (aac6'-Ib), chloramphenicol acetyltransferase (catB4), and ethidium bromide resistance protein qacE form delta1 (qacEdelta1) genes, complete cds; and dihydropteroate synthase Sul1 (sul1) gene, partial cds	Klebsiella pneumoniae	219	219	1	2e-63	100	4920	AF322577.2
QacEΔ1 YP_003264406.1	Salmonella enterica subsp. enterica serovar Typhimurium strain ST48 plasmid pFEP39 class 1 In-t8 integron, partial sequence	Salmonella enterica subsp. enterica serovar Typhimurium	219	219	1	2e-63	100	4937	GU119958.1
QacEΔ1 YP_003264406.1	Klebsiella pneumoniae plasmid pVipm-4 class I integron insertion sequence IS26 TnpA (tnpA) gene, partial cds, integrase (delta-intI1) pseudogene, partial sequence, VIM-1 (blaVIM-1), AAC (6')-1 (aacA7), DhfrI (dhfrI), ANT (3')-Ia (aadA1), and QacEdelta1 (qacEdelta1) genes, complete cds, and Sul1 (sul1) gene, partial cds	Klebsiella pneumoniae	219	219	1	2e-63	100	4963	DQ489717.1
QacEΔ1 YP_003264406.1	Enterobacter aerogenes strain Eae 634 plasmid RCEAE634 In846 integron, complete sequence	Klebsiella aerogenes	219	219	1	2e-63	100	5062	KR338351.1
QacEΔ1 YP_003264406.1	Klebsiella pneumoniae strain KPMBL-1 plasmid IncI1 class I integron In113 DNA integrase (intI1) gene, partial cds, VIM-1 metallo-beta-lactamase (blaVIM-1), aminoglycoside 6'-N-acetyltransferase (aacA4), dihydrofolate reductase (dfrII), 3'-(9)-O-adenylyltransferase (aadA1), chloramphenicol acetyltransferase (catB2), and QacEdelta1 multidrug exporter (qacEdelta1) genes, complete cds, and dihydropte…	Klebsiella pneumoniae	219	219	1	2e-63	100	5185	GQ422827.1
QacEΔ1 YP_003264406.1	Leclercia adecarboxylata plasmid pLec-476 insertion sequence IS26, partial sequence; integrase type 1 (intI1), metallo-beta-lactamase VIM-1 (blaVIM-1), aminoglycoside 6 -N-acetyltransferase (aacA4), aminoglycoside adenyltransferase (aadA1), and truncated quaternary ammonium compound-resistance protein (qacEdelta1) genes, complete cds; and dihydropteroate synthase type 1 (sulI) gene, partial cds	Leclercia adecarboxylata	219	219	1	2e-63	100	5229	KC430094.1
QacEΔ1 YP_003264406.1	Klebsiella pneumoniae strain Kpn761 plasmid pKpn761 IntI1 (intI1), aminoglycoside-(6')-adenylyltransferase (aac(6')-Ib-cr), quaternary ammonium compound-resistance (qacDeltaE1), dihydrofolate reductase (sul1), and aminoglycoside-(3'')(9)-adenylyltransferase (aadA16) genes, complete cds	Klebsiella pneumoniae	219	219	1	2e-63	100	5241	KJ716225.1
QacEΔ1 YP_003264406.1	Acinetobacter baylyi plasmid pNB09A30 class I integron, partial sequence	Acinetobacter baylyi	219	219	1	2e-63	100	5255	JF731030.1
QacEΔ1 YP_003264406.1	Pseudomonas aeruginosa strain pae943 plasmid class 1 integron IntI1 (intI1) gene, partial cds, AAC(6')-II (aac(6')-II), ANT(3'')-13 (aadA13), CmlA8 (cmlA8), and OXA-10a (oxa-10a) genes, complete cds, and qacEdelta1-sulI operon, partial sequence	Pseudomonas aeruginosa	219	219	1	2e-63	100	5263	EU886980.1
QacEΔ1 YP_003264406.1	Pseudomonas aeruginosa plasmid R388-R151 hybrid transposon Tn1404 class 1 integron, partial sequence	Pseudomonas aeruginosa	219	219	1	2e-63	100	5268	U37105.2
QacEΔ1 YP_003264406.1	Salmonella sp. Nsa 243 plasmid RCNSA243 In37 integron, complete sequence	Salmonella sp. Nsa 243	219	219	1	2e-63	100	5307	KR338352.1
QacEΔ1 YP_003264406.1	Escherichia coli partial plasmid pRH-R178 with partial class I integron containing blaVIM-1 gene for VIM-1 carbapenemase	Escherichia coli	219	219	1	2e-63	100	5385	HE663536.1
QacEΔ1 YP_003264406.1	Escherichia coli plasmid pV001-a DNA, contig: V001-a_scaffold_25, strain: V001	Escherichia coli	219	219	1	2e-63	100	5388	LC056082.1
QacEΔ1 YP_003264406.1	Bordetella bronchiseptica plasmid R906 TrbP (trbP) gene, partial cds; Upf30.5 (upf30.5) gene, complete cds; and class 1 integron putative acetyltransferase, SulI (sulI), QacEdelta1 (qacEdelta1), Oxa2 (oxa2), and IntI1 (intI1) genes, complete cds	Bordetella bronchiseptica	219	219	1	2e-63	100	5396	DQ352176.1
QacEΔ1 YP_003264406.1	Escherichia coli plasmid pV139-b DNA, contig: V139-b_scaffold_11, strain: V139	Escherichia coli	219	219	1	2e-63	100	5418	LC056369.1
QacEΔ1 YP_003264406.1	Escherichia coli plasmid p41-3 DNA, strain: QD1-5-9, contig: p41-3_contig_008	Escherichia coli	219	219	1	2e-63	100	5618	LC318057.1
QacEΔ1 YP_003264406.1	Escherichia coli plasmid p15 DNA, strain: QD1-1-ER-1, contig: p15_contig_008	Escherichia coli	219	219	1	2e-63	100	5618	LC317986.1
QacEΔ1 YP_003264406.1	Klebsiella pneumoniae strain TGH13 plasmid IN591-like integron, complete sequence	Klebsiella pneumoniae	219	219	1	2e-63	100	5640	KT820211.1
QacEΔ1 YP_003264406.1	Salmonella enterica subsp. enterica serovar Bovismorbificans strain HP507391 plasmid IncHI2 In60-like integron, complete sequence	Salmonella enterica subsp. enterica serovar Bovismorbificans	219	219	1	2e-63	100	5800	JX026665.1
QacEΔ1 YP_003264406.1	Klebsiella pneumoniae strain Kp1806 plasmid p1806 class 1 integron, partial sequence	Klebsiella pneumoniae	219	219	1	2e-63	100	5818	EU622039.1
QacEΔ1 YP_003264406.1	Pseudomonas aeruginosa plasmid pKM0509 class 1 integron DNA integrase (intI1) gene, partial cds, and metallo-beta-lactamase IMP-6 (blaIMP-6), quaternary ammonium compound-resistance protein (qac), aminoglycoside 6'-N-acetyltransferase (aacA4), broad-spectrum beta-lactamase OXA-1 (blaOXA-1), aminoglycoside adenyltransferase (aadA1), quaternary ammonium compound-resistance protein (qacEdelta1), and…	Pseudomonas aeruginosa	219	362	1	2e-63	100	5818	EU117233.1
QacEΔ1 YP_003264406.1	Pseudomonas aeruginosa Tn5051-like transposon and class 1 integron In70, isolate 66MG	Pseudomonas aeruginosa	219	219	1	2e-63	100	5894	AJ969233.1
QacEΔ1 YP_003264406.1	Aeromonas punctata plasmid pJDB2 class 1 integron, partial sequence	Aeromonas caviae	219	219	1	2e-63	100	5915	EF118171.1
QacEΔ1 YP_003264406.1	Pseudomonas aeruginosa DNA, class I integron, partial sequence, strain: NCGM 1496	Pseudomonas aeruginosa	219	219	1	2e-63	100	5969	AB777500.1
QacEΔ1 YP_003264406.1	Klebsiella oxytoca strain 09201 plasmid pINCan01, complete sequence	Klebsiella oxytoca	219	363	1	2e-63	100	6061	JN596279.1
QacEΔ1 YP_003264406.1	Klebsiella pneumoniae plasmid pGES-5 class I integron integrase (intI1) gene, partial cds, extended-spectrum beta-lactamase GES-5 (blaGES-5), aminoglycoside 6'-n-acetyltransferase (aac(6)-II), extended-spectrum beta-lactamase OXA-17 (blaOXA-17), transposase, and quaternary ammonium compound-resistance protein (qacEdelta1) genes, complete cds, and Sul1 (sul1) gene, partial cds	Klebsiella pneumoniae	219	219	1	2e-63	100	6093	DQ902344.1
QacEΔ1 YP_003264406.1	Klebsiella pneumoniae strain Kp1206 plasmid p1206 class 1 integron, partial sequence	Klebsiella pneumoniae	219	219	1	2e-63	100	6142	EU622038.1
QacEΔ1 YP_003264406.1	Pseudomonas aeruginosa strain B3 plasmid In786 class I integron, partial sequence	Pseudomonas aeruginosa	219	219	1	2e-63	100	6149	EU588392.2
QacEΔ1 YP_003264406.1	Klebsiella pneumoniae strain Kp4800 plasmid p4800 class 1 integron, partial sequence	Klebsiella pneumoniae	219	219	1	2e-63	100	6315	EU622041.1
QacEΔ1 YP_003264406.1	Uncultured bacterium plasmid pSp1 class 1 integron integrase (intI1), beta-lactamase (oxa10), aminoglycoside-3'-(9)-O-adenylyltransferase (aadA1), chloramphenicol resistance protein (cmlA5), quaternary ammonium compound resistance protein (qacEdelta1), and sulphonamide resistance protein (sul1) genes; and unknown gene	uncultured bacterium	219	219	1	2e-63	100	6329	AY115475.1
QacEΔ1 YP_003264406.1	Escherichia coli strain FSEC-69 plasmid pFSEC-69, partial sequence	Escherichia coli	219	219	1	2e-63	100	6406	KT164809.1
QacEΔ1 YP_003264406.1	Escherichia coli plasmid R388 class 1 integron In3, complete sequence	Escherichia coli	219	219	1	2e-63	100	6431	U12441.2
QacEΔ1 YP_003264406.1	Salmonella typhimurium plasmid pSEM partial intI1 gene, aacC4 and aacC1 genes, ORF X and ORF X', aadA1a, qacEdelta1 and sul1 genes, ORF 5 and ORF 6 and partial tnpA gene	Salmonella enterica subsp. enterica serovar Typhimurium	219	219	1	2e-63	100	6436	AJ009820.2
QacEΔ1 YP_003264406.1	Aeromonas caviae isolate AOUC-AA14 plasmid pAOUC-AA14 class I integron In1164, complete sequence	Aeromonas caviae	219	219	1	2e-63	100	6476	KR869764.1
QacEΔ1 YP_003264406.1	Salmonella enterica subsp. enterica serovar Brandenburg, pUO-SbR5 plasmid, isolate LSP 338/97	Salmonella enterica subsp. enterica serovar Brandenburg	219	219	1	2e-63	100	6478	AM746675.2
QacEΔ1 YP_003264406.1	Enterobacter cloacae strain OM69 plasmid pOM69-VIM sequence	Enterobacter cloacae	219	219	1	2e-63	100	6553	MF178139.1
QacEΔ1 YP_003264406.1	Klebsiella pneumoniae strain Kp2400 plasmid p2400 class 1 integron, partial sequence	Klebsiella pneumoniae	219	219	1	2e-63	100	6570	EU622040.1
QacEΔ1 YP_003264406.1	Enterobacter aerogenes plasmid pIP833 integron In40 6'-N-aminoglycoside acetyltransferase (aac(6')-Ib), quarternary ammonium determinant (qacF), chloramphenicol resistance determinant (cmlB), oxacillinase (oxa9), and sulfonamides resistance determinant (sul1) genes, complete cds, and unknown gene	Klebsiella aerogenes	219	363	1	2e-63	100	6589	AF034958.3
QacEΔ1 YP_003264406.1	Pseudomonas aeruginosa genes for integrase, class A beta-lactamase GES-5, 6'-N-aminoglycoside acetyltransferase, GcuE15, aminoglycoside phosphotransferase, transposase, QacEdelta1 multidrug exporter, Sul1 dihydropteroate synthase, complete cds, strain: NCGM 2900	Pseudomonas aeruginosa	219	219	1	2e-63	100	6647	LC155936.1
QacEΔ1 YP_003264406.1	Salmonella sp. Nsa292 plasmid RCPNSA292, partial sequence	Salmonella sp. Nsa292	219	219	1	2e-63	100	6667	KP870112.1
QacEΔ1 YP_003264406.1	Klebsiella pneumoniae strain kpn6617 plasmid, partial sequence	Klebsiella pneumoniae	219	219	1	2e-63	100	6814	JX517203.1
QacEΔ1 YP_003264406.1	Klebsiella pneumoniae strain Kp0106 plasmid p0106 class 1 integron, partial sequence	Klebsiella pneumoniae	219	219	1	2e-63	100	6865	EU622037.1
QacEΔ1 YP_003264406.1	Escherichia coli plasmid pIOMTU388-NDM genes for metallo-beta-lactamase NDM-12, bleomycine resistance protein, phosphoribosylanthranilate isomerase, DsbC superfamily protein, transposase TnpA, sulfonamides resistance protein, multidrug efflux protein, complete cds	Escherichia coli	219	219	1	2e-63	100	6927	AB926431.1
QacEΔ1 YP_003264406.1	Klebsiella pneumoniae strain C51 plasmid pC51_005	Klebsiella pneumoniae	219	219	1	2e-63	100	6953	CP042486.1
QacEΔ1 YP_003264406.1	Citrobacter freundii integron:class 1 DNA, strain: SMART958	Citrobacter freundii	219	219	1	2e-63	100	7033	LC169567.1
QacEΔ1 YP_003264406.1	Enterobacter cloacae plasmid pEBQ-1 class 1 integron IntI1 (intI1) gene, partial cds, Dfr15 (dfr15), AadA2 (aadA2), QacEdeltal (qacEdeltal), Sul1 (sul1), QnrA1 (qnrA1), and AmpR (ampR) genes, complete cds, and unknown gene	Enterobacter cloacae	219	219	1	2e-63	100	7110	DQ989302.1
QacEΔ1 YP_003264406.1	Uncultured bacterium plasmid pRSB115, partial sequence	uncultured bacterium	219	219	1	2e-63	100	7235	JN849690.1
QacEΔ1 YP_003264406.1	Klebsiella pneumoniae strain R1761 plasmid unnamed	Klebsiella pneumoniae	219	219	1	2e-63	100	7279	CP039980.1
QacEΔ1 YP_003264406.1	Escherichia coli plasmid pNDM-HU01 genes for qacEdelta1, aadA, blaNDM-1, bleR, trpF, ISCR1 transposase, sul1, partial cds, strain: MS5260	Escherichia coli	219	219	1	2e-63	100	7404	AB769140.1
QacEΔ1 YP_003264406.1	Klebsiella pneumoniae strain Pn4 plasmid pPN4-KP-NDM-1, partial sequence	Klebsiella pneumoniae	219	219	1	2e-63	100	7414	KP770033.1
QacEΔ1 YP_003264406.1	Citrobacter freundii strain Pn67 plasmid pPN67-CR-NDM-1, partial sequence	Citrobacter freundii	219	219	1	2e-63	100	7416	KP770027.1
QacEΔ1 YP_003264406.1	Salmonella enterica subsp. enterica serovar Enteritidis plasmid pSE936/05, partial sequence	Salmonella enterica subsp. enterica serovar Enteritidis	219	352	1	2e-63	100	7449	EU715254.1
QacEΔ1 YP_003264406.1	Plasmid R46 class 1 integron In1 integrase, beta-lactamase, aminoglycoside adenylyltransferase and dihydropteroate synthase genes, complete cds	Plasmid R46	219	219	1	2e-63	100	7588	M95287.4
QacEΔ1 YP_003264406.1	Pseudomonas aeruginosa strain PAMBL-2 plasmid class I integron DNA integrase (intI1), VIM-1 metallo-beta-lactamase (blaVIM-1), 3'-(9)-O-adenylyltransferase (aadA1), QacEdelta1 multidrug exporter (qacEdelta1), and sul1 dihydropteroate synthase (sul1) genes, complete cds, tniBdelta3 gene, partial sequence, putative transposase (tniA) gene, complete cds, and unknown gene	Pseudomonas aeruginosa	219	219	1	2e-63	100	7621	GQ422828.1
QacEΔ1 YP_003264406.1	Escherichia coli integron In7 plasmid pDGO100, partial sequence	Escherichia coli	219	439	1	2e-63	100	7634	L06418.4
QacEΔ1 YP_003264406.1	Escherichia coli integron In7 plasmid pDGO100, partial sequence	Escherichia coli	219	439	1	2e-63	100	7634	L06418.4
QacEΔ1 YP_003264406.1	Klebsiella pneumoniae strain Kp17500 plasmid p17500 class 1 integron, partial sequence	Klebsiella pneumoniae	219	219	1	2e-63	100	7646	EU597467.1
QacEΔ1 YP_003264406.1	Escherichia coli plasmid pAJE0508 class 1 integron integrase (intI1) gene, partial cds, dihydrofolate reductase type 12 (dfrA12), hypothetical protein, aminoglycoside adenyltransferase (aadA2), quaternary ammonium compound-resistance protein (qacEdelta1), and dihydropteroate synthase type 1 (sul1) genes, complete cds, insertion sequence ISCR1 putative transposase gene, complete cds, beta-lactamas…	Escherichia coli	219	219	1	2e-63	100	7742	EF450247.1
QacEΔ1 YP_003264406.1	Escherichia coli strain 212 plasmid pYE-212 hypothetical protein, class 1 integron integrase (intI1), oxacillinase OXA-2 (oxa-2), quaternary ammonium compound resistance protein (qacEdelta1), SulI (sulI), hypothetical protein (orf5), TnpA (tnpA), and TEM-1 (TEM-1) genes, complete cds; and DNA topoisomerase III gene, complete sequence	Escherichia coli	219	219	1	2e-63	100	7853	KC493654.1
QacEΔ1 YP_003264406.1	Klebsiella oxytoca plasmid pK9AT DNA, class I integron InK9AT, partial sequence	Klebsiella oxytoca	219	305	1	2e-63	100	7899	AB469045.1
QacEΔ1 YP_003264406.1	Escherichia coli strain 01298 plasmid pHCG11, complete sequence	Escherichia coli	219	365	1	2e-63	100	7995	JN596280.1
QacEΔ1 YP_003264406.1	Escherichia coli plasmid pCMXR1 intI1, aacA1, orfG, qacEdelta1, sul1, orf513, blaCMY-9, yqgF, yqgE genes, complete and partial cds	Escherichia coli	219	219	1	2e-63	100	8049	AB061794.1
QacEΔ1 YP_003264406.1	Enterobacter cloacae plasmid pQC class I integron UMCU-2 partial sequence	Enterobacter cloacae	219	219	1	2e-63	100	8232	DQ108615.1
QacEΔ1 YP_003264406.1	Klebsiella pneumoniae plasmid p0506 class 1 integron IntI1 (intI1) gene, partial cds, dihydrofolate reductase 15b (dfr15b), chloramphenicol transporter CMLA4-variant, aminoglicoside 3'-adenylyltransferase type A2 (aadA2), QacEdelta1 (qacEdelta1), and dihydropteroate synthase type I (sul1) genes, complete cds, insertion sequence ISCR1 putative recombinase gene, complete cds, CTX-M-59 (blaCTX-M-59)…	Klebsiella pneumoniae	219	219	1	2e-63	100	8258	EU622856.1
QacEΔ1 YP_003264406.1	Plasmid NR79 transposon Tn2424 DNA integrase (intI1), aminoglycoside 3''-O-nucleotidyltransferase (aadA3), aminoglycoside 6'-N-acetyltransferase (aacA1), chloramphenicol acetyltransferase (catB2), ethidium bromide resistance protein (qacEdelta1), and dihydropteroate synthase (sul1) genes, complete cds; and unknown gene	Plasmid NR79	219	219	1	2e-63	100	8298	AF047479.2
QacEΔ1 YP_003264406.1	Escherichia coli plasmid pKO56, partial sequence	Escherichia coli	219	356	1	2e-63	100	8412	AY878718.1
QacEΔ1 YP_003264406.1	Salmonella enteritidis plasmid pSAL-1 integron, ampC and ampR genes (beta-lactamase DHA-1), aadA2 gene, ORF 341, strain KF92	Salmonella enterica subsp. enterica serovar Enteritidis	219	404	1	2e-63	100	8558	AJ237702.1
QacEΔ1 YP_003264406.1	Pseudomonas aeruginosa plasmid pVS1 integron In0 5'-conserved segment, DNA integrase (intI1), ethidium bromide resistance (qacEdelta1), dihydropteroate synthase (sul1), orf5, istB, istA, tniBdelta1 and tniA genes, complete cds	Pseudomonas aeruginosa	219	219	1	2e-63	100	8629	U49101.1
QacEΔ1 YP_003264406.1	Citrobacter freundii strain CF638 plasmid pNDMCf638 In907 integron, complete sequence	Citrobacter freundii	219	439	1	2e-63	100	8905	MG563673.1
QacEΔ1 YP_003264406.1	Citrobacter freundii strain CF638 plasmid pNDMCf638 In907 integron, complete sequence	Citrobacter freundii	219	439	1	2e-63	100	8905	MG563673.1
QacEΔ1 YP_003264406.1	Enterobacter cloacae plasmid pQC transposon class I integron InUMCU-1, partial sequence	Enterobacter cloacae	219	404	1	2e-63	100	8959	AY987395.1
QacEΔ1 YP_003264406.1	Escherichia coli plasmid pEC77-NDM DNA, partial sequence, strain: NCGM 77	Escherichia coli	219	219	1	2e-63	100	9047	AB898038.1
QacEΔ1 YP_003264406.1	Escherichia coli strain JS316 plasmid unnamed3, complete sequence	Escherichia coli	219	219	1	2e-63	100	9135	CP058622.1
QacEΔ1 YP_003264406.1	Aeromonas salmonicida partial drug resistance plasmid pAr-32	Aeromonas salmonicida	219	356	1	2e-63	100	9340	AJ517791.1
QacEΔ1 YP_003264406.1	Vibrio fluvialis strain NICED61 plasmid Arr (arr) gene, arr-3 allele, quaternary ammonium compound-resistance protein (qacEdeltal) gene, dihydropteroate synthase (sul) gene, sul-1 allele, putative recombinase gene, Qnr (qnr) gene, qnr-A1 allele, and AmpR (ampR) gene, complete cds; insertion sequence IS6100, complete sequence; EcoRII (ecoRII) gene, partial cds; and unknown genes	Vibrio fluvialis	219	404	1	2e-63	100	9536	JF969163.1
QacEΔ1 YP_003264406.1	Escherichia coli plasmid pV003-a DNA, contig: V003-a_scaffold_129, strain: V003	Escherichia coli	219	219	1	2e-63	100	9667	LC056099.1
QacEΔ1 YP_003264406.1	Klebsiella pneumoniae plasmid pLC10 insertion sequence IS4321 IS4321 transposase (tnpA) gene, complete cds; transposon Tn1696 transposase (tnpA) and TnpR (tnpR) genes, complete cds; IntI1 (intI1), aminoglycoside 6'-N-acetyl transferase type Ib-cr (aac(6')-Ib-cr), rifampin ADP-ribosyl transferase (arr-3), QacEdelta1 (qacEdelta1), and dihydropteroate synthase type I (sul1) genes, complete cds; and …	Klebsiella pneumoniae	219	219	1	2e-63	100	9732	EU543272.1
QacEΔ1 YP_003264406.1	Klebsiella pneumoniae plasmid pKP1334/05-1, partial sequence	Klebsiella pneumoniae	219	352	1	2e-63	100	9811	FJ943244.1
QacEΔ1 YP_003264406.1	Klebsiella pneumoniae plasmid pkp469IL genomic sequence	Klebsiella pneumoniae	219	219	1	2e-63	100	9933	KF181262.1
QacEΔ1 YP_003264406.1	Salmonella enterica subsp. enterica serovar Indiana strain S414 plasmid pS414, partial sequence	Salmonella enterica subsp. enterica serovar Indiana	219	219	1	2e-63	100	9983	KC237285.1
QacEΔ1 YP_003264406.1	Uncultured bacterium plasmid pRSB113, partial sequence	uncultured bacterium	219	219	1	2e-63	100	10047	JN849689.1
QacEΔ1 YP_003264406.1	Escherichia coli 20-Ec-C-124 plasmid p20C124-2, sequence_id: contig3	Escherichia coli	219	219	1	2e-63	100	10297	LC501634.1
QacEΔ1 YP_003264406.1	Escherichia coli strain CR53 plasmid pCR53-EC-NDM-4, partial sequence	Escherichia coli	219	219	1	2e-63	100	10299	KP826711.1
QacEΔ1 YP_003264406.1	Escherichia coli plasmid pV044-c DNA, contig: V044-c_scaffold_2, strain: V044	Escherichia coli	219	219	1	2e-63	100	10347	LC056164.1
QacEΔ1 YP_003264406.1	Escherichia coli strain 163 plasmid pC-F-163_C, complete sequence	Escherichia coli	219	219	1	2e-63	100	10494	CP048374.1
QacEΔ1 YP_003264406.1	Escherichia coli plasmid pAK33 insertion sequence IS26 transposase (tnpA) gene, complete cds; AphA1-IAB (aphA7) gene, complete cds; insertion sequence IS26 transposase (tnpA) gene, complete cds; transposon class 1 integron In111, complete sequence; and insertion sequence IS6100 transposase (tnpA) gene, complete cds	Escherichia coli	219	219	1	2e-63	100	10538	AY260546.3
QacEΔ1 YP_003264406.1	Escherichia coli plasmid pV123-a DNA, contig: V123-a_scaffold_6, strain: V123	Escherichia coli	219	219	1	2e-63	100	10744	LC056306.1
QacEΔ1 YP_003264406.1	Escherichia coli plasmid pBDE0502 class 1 integron, partial sequence; insertion sequences IS6100, ISCR1, and ISEcp1, complete sequence; extended-spectrum beta-lactamase CTX-M-14 (blaCTX-M-14) gene, complete cds; and insertion sequence IS903-D, complete sequence	Escherichia coli	219	219	1	2e-63	100	10862	EU056266.1
QacEΔ1 YP_003264406.1	Kluyvera georgiana conjugative IncFII plasmid pTC10 (partial) harboring a class 1 integron (dfrA17 and aadA5 gene cassettes), Tn3-bla(TEM-1b)-IS26 and Tn21 (partial)	Kluyvera georgiana	219	219	1	2e-63	100	10872	FN568351.1
QacEΔ1 YP_003264406.1	Enterobacter aerogenes plasmid pYMG-5 complex class 1 integron, complete sequence	Klebsiella aerogenes	219	355	1	2e-63	100	10925	FJ004895.1
QacEΔ1 YP_003264406.1	Escherichia coli plasmid pSa, partial sequence	Escherichia coli	219	356	1	2e-63	100	10953	L06822.4
QacEΔ1 YP_003264406.1	Escherichia coli strain ivkd66 plasmid pivkd66 tetracycline repressor protein TetR (tetR), TetB protein (tetB), and tetracycline resistance protein C (tetC) genes, complete cds; insertion sequence IS26, complete sequence; Sul1 protein (sul1), quaternary ammonium compound-resistance protein QacE (qacE), 2''-aminoglycoside nucleotidyltransferase (aadB), dihydrofolate reductase (dfrA12), and class 1…	Escherichia coli	219	219	1	2e-63	100	11052	MN202188.1
QacEΔ1 YP_003264406.1	Klebsiella pneumoniae strain SCMC1 plasmid pIMP-4, partial sequence	Klebsiella pneumoniae	219	219	1	2e-63	100	11155	FJ384365.1
QacEΔ1 YP_003264406.1	Escherichia coli plasmid p5 DNA, strain: SA1-12-GR-1, contig: p5_contig_005	Escherichia coli	219	219	1	2e-63	100	11189	LC318094.1
QacEΔ1 YP_003264406.1	Serratia marcescens strain SM1890 plasmid pSM1890, partial sequence	Serratia marcescens	219	219	1	2e-63	100	11197	KJ921649.1
QacEΔ1 YP_003264406.1	Escherichia coli plasmid pV323-a DNA, contig: V323-a_scaffold_4, strain: V323	Escherichia coli	219	219	1	2e-63	100	11281	LC056635.1
QacEΔ1 YP_003264406.1	Escherichia coli strain BR12-DEC plasmid unnamed4	Escherichia coli	219	219	1	2e-63	100	11333	CP035329.1
QacEΔ1 YP_003264406.1	Klebsiella pneumoniae plasmid pGDKA1 class 1 sul1-type integron intI1 (intI1) gene, partial cds, and dihydrofolate reductase (dfrA27), AADA2-aminoglycoside-(3'')(9)-adenylyltransferase (aadA2), quaternary ammonium compound resistance protein (qacEdelta1), Sul1 (sul1), putative recombinase (ISCR1), QnrA1 (qnrA1), and Sul1 (sul1) genes, complete cds; aminoglycoside 3'-phosphotransferase type 1 (aph…	Klebsiella pneumoniae	219	371	1	2e-63	100	11347	EU722351.3
QacEΔ1 YP_003264406.1	Escherichia coli plasmid pV147-a DNA, contig: V147-a_scaffold_4, strain: V147	Escherichia coli	219	219	1	2e-63	100	11508	LC056386.1
QacEΔ1 YP_003264406.1	Escherichia coli plasmid pV318-a DNA, contig: V318-a_scaffold_4, strain: V318	Escherichia coli	219	219	1	2e-63	100	11549	LC056609.1
QacEΔ1 YP_003264406.1	Kluyvera cryocrescens strain BO1 plasmid pKC1 transposon Tn7017-like, complete sequence	Kluyvera cryocrescens	219	219	1	2e-63	100	11592	KJ571202.1
QacEΔ1 YP_003264406.1	Aeromonas salmonicida partial drug resistance plasmid pRAS1	Aeromonas salmonicida	219	219	1	2e-63	100	11663	AJ517790.2
QacEΔ1 YP_003264406.1	Escherichia coli plasmid pYMG-8 complex class 1 integron, complete sequence	Escherichia coli	219	356	1	2e-63	100	11839	FJ763641.1
QacEΔ1 YP_003264406.1	Klebsiella pneumoniae strain SB4816 plasmid pSB4816 Tn21 region	Klebsiella pneumoniae	219	219	1	2e-63	100	11954	MF966381.1
QacEΔ1 YP_003264406.1	Salmonella typhimurium IncF1 plasmid, In-t1 and In-t2 integrons	Salmonella enterica subsp. enterica serovar Typhimurium	219	436	1	2e-63	100	12085	AJ310778.1
QacEΔ1 YP_003264406.1	Escherichia coli plasmid pV004-a DNA, contig: V004-a_scaffold_9, strain: V004	Escherichia coli	219	219	1	2e-63	100	12138	LC056143.1
QacEΔ1 YP_003264406.1	Proteus mirabilis plasmid pNDM-PM58, partial sequence	Proteus mirabilis	219	439	1	2e-63	100	12146	KP662515.1
QacEΔ1 YP_003264406.1	Proteus mirabilis plasmid pNDM-PM58, partial sequence	Proteus mirabilis	219	439	1	2e-63	100	12146	KP662515.1
QacEΔ1 YP_003264406.1	Escherichia coli plasmid R751 disrupted traC-2 gene, complete sequence; transposon Tn2000 insertion sequence IS26 IS26 transposase (tnpA) gene, complete cds, In53 integron int gene, complete sequence, and quaternary ammonium compound resistance protein (qacH), aminoglycoside 2'-O-adenylyltransferase (aadB), aminoglycoside 6'-N-acetyltransferase (aacA1b), ORFG (orfG), extended spectrum beta lactam…	Escherichia coli	219	365	1	2e-63	100	12374	AF205943.1
QacEΔ1 YP_003264406.1	Escherichia coli plasmid pV294-a DNA, contig: V294-a_scaffold_4, strain: V294	Escherichia coli	219	219	1	2e-63	100	12578	LC056531.1
QacEΔ1 YP_003264406.1	Escherichia coli strain SECR18-0956 plasmid pSECR18-0956 genomic sequence	Escherichia coli	219	219	1	2e-63	100	12845	MK157018.1
QacEΔ1 YP_003264406.1	Escherichia coli 21-Ec-C-66 plasmid p21C66-2, sequence_id: contig3	Escherichia coli	219	219	1	2e-63	100	12982	LC501644.1
QacEΔ1 YP_003264406.1	Escherichia coli plasmid pMSP071 class I sulI-type integron In60, partial sequence	Escherichia coli	219	435	1	2e-63	100	13029	AF174129.3
QacEΔ1 YP_003264406.1	Enterobacter cloacae DNA, blaIMP-4 gene and its flanking region, strain: NCGM-RYU195	Enterobacter cloacae	219	219	1	2e-63	100	13182	LC198842.1
QacEΔ1 YP_003264406.1	Escherichia coli plasmid pHSH1 encoded class 1 integron In36, complete sequence	Escherichia coli	219	404	1	2e-63	100	13231	AY259085.1
QacEΔ1 YP_003264406.1	Salmonella enterica subsp. enterica serovar Indiana strain TA155 plasmid pSTA155, partial sequence	Salmonella enterica subsp. enterica serovar Indiana	219	219	1	2e-63	100	13241	JX885645.1
QacEΔ1 YP_003264406.1	Klebsiella pneumoniae partial pKp760 plasmid	Klebsiella pneumoniae	219	404	1	2e-63	100	13487	AJ971341.1
QacEΔ1 YP_003264406.1	Klebsiella pneumoniae plasmid pN5 class 1 integron IntI1 (intI1), BlaP1 (blaP1), AadA2 (aadA2), CmlA1 (cmlA1), Cat-like protein, QacEdeltal (qacEdeltal), Sul1 (sul1), putative recombinase, QnrA1 (qnrA1), Sul1 (sul1), putative recombinase, and DfrA19 (dfrA19) genes, complete cds	Klebsiella pneumoniae	219	354	1	2e-63	100	13914	DQ831141.1
QacEΔ1 YP_003264406.1	Klebsiella oxytoca MRY14-247 plasmid pMRY14-247KOX_2 DNA, contig_3	Klebsiella oxytoca	219	219	1	2e-63	100	13930	AP019276.1
QacEΔ1 YP_003264406.1	Escherichia coli plasmid pUMB-9, partial sequence	Escherichia coli	219	219	1	2e-63	100	14052	EF370423.1
QacEΔ1 YP_003264406.1	Klebsiella pneumoniae plasmid pKP-NCGM37-1 DNA, partial sequence	Klebsiella pneumoniae	219	219	1	2e-63	100	14138	AB825954.1
QacEΔ1 YP_003264406.1	Cronobacter sakazakii strain WF-5-19C plasmid pWF-5-19C_NDM, partial sequence	Cronobacter sakazakii	219	219	1	2e-63	100	14160	KX505143.1
QacEΔ1 YP_003264406.1	Escherichia coli plasmid p541, insertion sequence IS26-interrupted antibiotic resistance region, partial sequence	Escherichia coli	219	277	1	2e-63	100	14213	AY339625.2
QacEΔ1 YP_003264406.1	Klebsiella pneumoniae plasmid pMG252 class 1 integron integrase class 1 (intI1), BlaP1 (blaP1), AadA2 (aadA2), CmlA1 (cmlA1), Cat-like protein, QacEdeltal (qacEdeltal), Sul1 (sul1), putative recombinase, QnrA1 (qnrA1), Sul1 (sul1), and putative recombinase genes, complete cds, insertion sequence IS6100 transposase gene, complete cds, and insertion sequence IS26 transposase gene, partial cds	Klebsiella pneumoniae	219	354	1	2e-63	100	14287	DQ831140.1
QacEΔ1 YP_003264406.1	Escherichia coli strain MGp30969TC plasmid p30969, complete sequence	Escherichia coli	219	219	1	2e-63	100	14351	MT441557.1
QacEΔ1 YP_003264406.1	Escherichia coli strain 9580 plasmid sequence	Escherichia coli	219	219	1	2e-63	100	14561	GQ402463.2
QacEΔ1 YP_003264406.1	Escherichia coli plasmid pHSH2 encoded class 1 integron In37, complete sequence	Escherichia coli	219	404	1	2e-63	100	14872	AY259086.1
QacEΔ1 YP_003264406.1	Alcaligenes faecalis strain ZD02 plasmid pZD02, complete sequence	Alcaligenes faecalis	219	219	1	2e-63	100	14928	CP013143.1
QacEΔ1 YP_003264406.1	Escherichia coli strain IncA/C2 plasmid pRYC103T24 insertion sequence IS5075 transposase (tnpA) gene, complete cds; transposon Tn21 transposase, resolvase (tnpR), and TnpM (tnpM) genes, complete cds; class 1 integron In4-like IntI1 (intI1), dihydrofolate reductase (dfrA1), AadA1 streptomycin adenylyltransferase (aadA1), QacEdelta1 (qacEdelta1), and Sul1 (sul1) genes, complete cds, insertion seque…	Escherichia coli	219	219	1	2e-63	100	15256	GQ293501.1
QacEΔ1 YP_003264406.1	Escherichia coli strain IncA/C2 plasmid pRYC103T24 insertion sequence IS5075 transposase (tnpA) gene, partial cds; transposon Tn1696, partial sequence; transposon Tn1 resolvase (tnpR) and extended spectrum beta-lactamase TEM-24 (blaTEM-24) genes, complete cds; transposon Tn1696 resolvase (tnpR) gene, complete cds; class 1 integron In4-like IntI1 (intI1), aminoglycoside (6)'-N-acetyltransferase (a…	Escherichia coli	219	219	1	2e-63	100	15329	GQ293499.1
QacEΔ1 YP_003264406.1	Salmonella enterica subsp. enterica serovar Typhimurium strain GDS147 plasmid pHXY0908, partial sequence	Salmonella enterica subsp. enterica serovar Typhimurium	219	356	1	2e-63	100	15384	JQ696875.1
QacEΔ1 YP_003264406.1	Salmonella enterica subsp. enterica serovar Typhimurium plasmid pM17330-1, partial sequence	Salmonella enterica subsp. enterica serovar Typhimurium	219	219	1	2e-63	100	15496	MF974580.1
QacEΔ1 YP_003264406.1	Klebsiella oxytoca MRY14-187 plasmid pMRY14-187KOX_2 DNA, contig_3	Klebsiella oxytoca	219	219	1	2e-63	100	15604	AP019201.1
QacEΔ1 YP_003264406.1	Escherichia coli plasmid pV244-b DNA, contig: V244-b_scaffold_6, strain: V244	Escherichia coli	219	219	1	2e-63	100	16003	LC056437.1
QacEΔ1 YP_003264406.1	Klebsiella pneumoniae strain Kpn-2741 plasmid p2741 insertion sequence IS6100, partial sequence; insertion sequences IS26-1, IS26-2, and IS1999, complete sequence; beta-lactamase VEB-1 (blaVEB-1), ant(2'')-Ia (aadB), rifampin ADP-ribosyltransferase (arr-2), chloramphenicol efflux pump (cmlA5), beta-lactamase OXA-10 (blaOXA-10), aac(3'')-Ia (aadA1), truncated quaternary ammonium compound-resistanc…	Klebsiella pneumoniae	219	219	1	2e-63	100	16012	JN406319.1
QacEΔ1 YP_003264406.1	Vibrio cholerae non-O1/non-O139 serotype non-O1/non-O139 plasmid pRJ354C class I integron, partial sequence	Vibrio cholerae non-O1/non-O139	219	403	1	2e-63	100	16020	KP076293.1
QacEΔ1 YP_003264406.1	Klebsiella oxytoca strain CAV1374 plasmid pCAV1374-16, complete sequence	Klebsiella oxytoca	219	219	1	2e-63	100	16069	CP011628.1
QacEΔ1 YP_003264406.1	Escherichia coli strain V282 plasmid geEcoV282_1, complete sequence	Escherichia coli	219	219	1	2e-63	100	16306	KT988019.1
QacEΔ1 YP_003264406.1	Pseudomonas aeruginosa plasmid R1033 transposon Tn1696, complete sequence	Pseudomonas aeruginosa	219	219	1	2e-63	100	16318	U12338.3
QacEΔ1 YP_003264406.1	Acinetobacter johnsonii strain XBB1 plasmid pXBB1-6 blaPER-1 gene cluster, complete sequence	Acinetobacter johnsonii	219	403	1	2e-63	100	16425	KF017283.1
QacEΔ1 YP_003264406.1	Salmonella enterica subsp. enterica serovar Enteritidis plasmid pUO-SeVR1, region 1	Salmonella enterica subsp. enterica serovar Enteritidis	219	219	1	2e-63	100	16457	FN995455.1
QacEΔ1 YP_003264406.1	Escherichia coli plasmid pV158-a DNA, contig: V158-a_scaffold_4, strain: V158	Escherichia coli	219	219	1	2e-63	100	16498	LC056411.1
QacEΔ1 YP_003264406.1	Escherichia coli strain H1FC54 plasmid, partial sequence	Escherichia coli	219	219	1	2e-63	100	17111	KU682281.1
QacEΔ1 YP_003264406.1	Klebsiella pneumoniae partial pRDDHA plasmid	Klebsiella pneumoniae	219	404	1	2e-63	100	17641	AJ971342.1
QacEΔ1 YP_003264406.1	Providencia stuartii strain PsB/3 plasmid IncA/C class I integron, complete sequence	Providencia stuartii	219	342	1	2e-63	100	17719	JN193567.1
QacEΔ1 YP_003264406.1	Pseudomonas aeruginosa strain PA0905 class 1 integron, partial sequence; dihydropteroate synthase (sul1) gene, complete cds; insertion sequence ISCR14, partial sequence; 16S rRNA methylase (rmtD) and putative tRNA ribosyltransferase genes, complete cds; insertion sequence ISCR14, complete sequence; dihydropteroate synthase (sul1) gene, complete cds; and transposon Tn5564, partial sequence	Pseudomonas aeruginosa	219	219	1	2e-63	100	17893	DQ914960.2
QacEΔ1 YP_003264406.1	Escherichia coli 18-Ec-C-9 plasmid p18C9-2, sequence_id: contig3	Escherichia coli	219	219	1	2e-63	100	18098	LC501609.1
QacEΔ1 YP_003264406.1	Klebsiella pneumoniae strain WCHKP3 plasmid p1_020003, complete sequence	Klebsiella pneumoniae	219	219	1	2e-63	100	18218	CP031717.1
QacEΔ1 YP_003264406.1	Klebsiella pneumoniae strain KP1814 plasmid pKP1814-4, complete sequence	Klebsiella pneumoniae	219	219	1	2e-63	100	18266	KX839210.1
QacEΔ1 YP_003264406.1	Pseudomonas aeruginosa strain SY132 plasmid class I integron, partial sequence	Pseudomonas aeruginosa	219	219	1	2e-63	100	18408	KF512014.1
QacEΔ1 YP_003264406.1	Pseudomonas putida strain SY47 plasmid In47 complex class I integron, partial sequence	Pseudomonas putida	219	219	1	2e-63	100	18430	KF306092.1
QacEΔ1 YP_003264406.1	Klebsiella oxytoca MRY14-192 plasmid pMRY14-192KOX_2 DNA, contig_3	Klebsiella oxytoca	219	219	1	2e-63	100	18542	AP019218.1
QacEΔ1 YP_003264406.1	Enterobacter aerogenes strain HN0711 plasmid pHN-NDM0711, partial sequence	Klebsiella aerogenes	219	274	1	2e-63	100	18622	KU764665.1
QacEΔ1 YP_003264406.1	Providencia sp. WCHPHu000369 strain WCHPr000369 plasmid pIMP4_000369, complete sequence	Providencia sp. WCHPHu000369	219	365	1	2e-63	100	18784	CP031121.1
QacEΔ1 YP_003264406.1	Escherichia coli strain EC008-HN plasmid pEC008-HN, partial sequence	Escherichia coli	219	219	1	2e-63	100	18784	KP010147.1
QacEΔ1 YP_003264406.1	Pseudomonas aeruginosa strain PA34 transposon Tn3 family, complete sequence	Pseudomonas aeruginosa	219	219	1	2e-63	100	19150	MF487840.1
QacEΔ1 YP_003264406.1	Pseudomonas aeruginosa blaNDM-1 genes and flanking regions, isolate MMA83	Pseudomonas aeruginosa	219	401	1	2e-63	100	19272	HF546976.1
QacEΔ1 YP_003264406.1	Pseudomonas putida strain SY434 plasmid class I integron, partial sequence	Pseudomonas putida	219	219	1	2e-63	100	19516	KF512016.1
QacEΔ1 YP_003264406.1	Citrobacter sp. CF971 plasmid pBM527-3, complete sequence	Citrobacter sp. CF971	219	219	1	2e-63	100	19568	CP041049.1
QacEΔ1 YP_003264406.1	Pseudomonas putida strain SY153 plasmid class I integron, partial sequence	Pseudomonas putida	219	219	1	2e-63	100	19827	KF512015.1
QacEΔ1 YP_003264406.1	Escherichia coli ivkdr6 plasmid pivrikol-5 DNA, partial sequence	Escherichia coli	219	219	1	2e-63	100	20064	LC492143.1
QacEΔ1 YP_003264406.1	Acinetobacter baumannii BJAB0868 plasmid p3BJAB0868, complete sequence	Acinetobacter baumannii BJAB0868	219	219	1	2e-63	100	20139	CP003908.1
QacEΔ1 YP_003264406.1	Acinetobacter baumannii BJAB07104 plasmid p2BJAB07104, complete sequence	Acinetobacter baumannii BJAB07104	219	219	1	2e-63	100	20139	CP003907.1
QacEΔ1 YP_003264406.1	Escherichia coli strain IncA/C2 plasmid pRYC103T24 insertion sequence IS5075 transposase (tnpA) gene, complete cds; transposon Tn21 transposase (tnpA), resolvase (tnpR), and putative TnpM (tnpM) genes, complete cds; class 1 integron In0 IntI1 (intI1), dihydrofolate reductase (dfrA1), AadA1 (aadA1), QacEdelta1 (qacEdelta1), and Sul1 (sul1) genes, complete cds, insertion sequence IS1326 IstB (istB)…	Escherichia coli	219	219	1	2e-63	100	20381	GQ293498.1
QacEΔ1 YP_003264406.1	Escherichia coli strain UFU_EC98 plasmid pEc98_2, complete sequence	Escherichia coli	219	219	1	2e-63	100	20481	CP024094.1
QacEΔ1 YP_003264406.1	Pseudomonas aeruginosa strain PA-IMP-1 plasmid pYUI-1, complete sequence	Pseudomonas aeruginosa	219	219	1	2e-63	100	21079	MH594579.1
QacEΔ1 YP_003264406.1	Pseudomonas aeruginosa strain 1819 plasmid IS26 (IS26), Rep3 replicase (repAciN), Mph2 (mph2), Mel (mel), TnpD (tnpD), ArmA (armA), TnpU (tnpU), ISCR1 (iSCR1), Sul1 (sul1), QacEdelta1 (qacEdelta1), CatB3 (catB3), OXA-1 (blaOXA-1), IMP-45 (blaIMP-45), AAC-6Ib (aacA4), Int (intl1), TnpR (tnpR), and TnpA (tnpA) genes, complete cds	Pseudomonas aeruginosa	219	219	1	2e-63	100	21361	KU984333.1
QacEΔ1 YP_003264406.1	Klebsiella oxytoca MRY14-192 plasmid pMRY14-192KOX_5 DNA, contig_1	Klebsiella oxytoca	219	219	1	2e-63	100	21463	AP019230.1
QacEΔ1 YP_003264406.1	Pseudomonas aeruginosa strain COL-1 plasmid pNOR-2000, complete sequence	Pseudomonas aeruginosa	219	219	1	2e-63	100	21880	KC189475.1
QacEΔ1 YP_003264406.1	Citrobacter freundii strain Iona 6 plasmid pCFI-3 sequence	Citrobacter freundii	219	404	1	2e-63	100	22634	JQ356870.1
QacEΔ1 YP_003264406.1	Pseudomonas aeruginosa strain C plasmid pKLC102 transposon TNCP23, complete sequence	Pseudomonas aeruginosa	219	219	1	2e-63	100	23061	AY257539.1
QacEΔ1 YP_003264406.1	Citrobacter freundii strain Iona 2 plasmid pCFI-1 sequence	Citrobacter freundii	219	404	1	2e-63	100	23574	JN215523.1
QacEΔ1 YP_003264406.1	Escherichia coli strain IncA/C2 plasmid pRYC103T24 insertion sequence IS5075 transposase (tnpA) gene, partial cds; transposon Tn1696, partial sequence; transposon Tn1 resolvase (tnpR) and extended spectrum beta-lactamase TEM-24 (blaTEM-24) genes, complete cds; transposon Tn1696 resolvase (tnpR) gene, complete cds; class 1 integron In0 IntI1 (intI1), aminoglycoside (6)'-N-acetyltransferase (aacA4)…	Escherichia coli	219	219	1	2e-63	100	23706	GQ293500.1
QacEΔ1 YP_003264406.1	Escherichia coli strain V282 plasmid geEcoV282_2, complete sequence	Escherichia coli	219	219	1	2e-63	100	23717	KT988020.1
QacEΔ1 YP_003264406.1	Klebsiella pneumoniae plasmid pCC416 partial class I integrons In416 and In-t4, Tn1696 transposition module, and Tn8806 carrying arsenical resistance operon (arsRDABC)	Klebsiella pneumoniae	219	219	1	2e-63	100	24017	AJ704863.3
QacEΔ1 YP_003264406.1	Pseudomonas aeruginosa PAO1 plasmid pAMBL2, complete sequence	Pseudomonas aeruginosa PAO1	219	219	1	2e-63	100	24133	KP873171.1
QacEΔ1 YP_003264406.1	Citrobacter freundii strain Iona 4 plasmid pCFI-2 sequence	Citrobacter freundii	219	404	1	2e-63	100	24555	JN215524.1
QacEΔ1 YP_003264406.1	Klebsiella pneumoniae strain NMI4661/17 plasmid pKRA-GES-5, complete sequence	Klebsiella pneumoniae	219	219	1	2e-63	100	25010	MN436715.1
QacEΔ1 YP_003264406.1	Pseudomonas putida strain 142223 plasmid pROUE1 sequence	Pseudomonas putida	219	219	1	2e-63	100	25062	MK047608.1
QacEΔ1 YP_003264406.1	Salmonella enterica subsp. enterica serovar Typhimurium IncHI2 plasmid pSRC26 transposon Tn6026 complete sequence, including transposons Tn6029 and Tn4352, complete sequence	Salmonella enterica subsp. enterica serovar Typhimurium	219	219	1	2e-63	100	25215	GQ150541.1
QacEΔ1 YP_003264406.1	Enterobacter cloacae strain H140960786 plasmid pJF-786, complete sequence	Enterobacter cloacae	219	219	1	2e-63	100	25354	KX912255.1
QacEΔ1 YP_003264406.1	Klebsiella pneumoniae partial pRBDHA plasmid	Klebsiella pneumoniae	219	404	1	2e-63	100	25625	AJ971343.1
QacEΔ1 YP_003264406.1	Klebsiella pneumoniae plasmid pNMDHA InNMDHA integron, partial sequence	Klebsiella pneumoniae	219	404	1	2e-63	100	25827	GU943791.1
QacEΔ1 YP_003264406.1	Enterobacter cloacae strain A56 plasmid pA56, complete sequence	Enterobacter cloacae	219	219	1	2e-63	100	25855	KP099552.1
QacEΔ1 YP_003264406.1	Enterobacter cloacae strain M15 plasmid, complete sequence	Enterobacter cloacae	219	219	1	2e-63	100	25855	KC511628.1
QacEΔ1 YP_003264406.1	Klebsiella oxytoca partial pPMDHA plasmid	Klebsiella oxytoca	219	404	1	2e-63	100	26010	AJ971344.1
QacEΔ1 YP_003264406.1	Pseudomonas aeruginosa strain PAcoop101 plasmid pCOOP-101, complete sequence	Pseudomonas aeruginosa	219	219	1	2e-63	100	26108	MF141039.1
QacEΔ1 YP_003264406.1	Salmonella enterica subsp. enterica serovar Typhimurium plasmid pSRC125 transposon Tn6025, complete sequence	Salmonella enterica subsp. enterica serovar Typhimurium	219	219	1	2e-63	100	26272	GU562437.2
QacEΔ1 YP_003264406.1	Achromobacter xylosoxidans plasmid pKUN4507_1 DNA, complete sequence, strain: KUN4507	Achromobacter xylosoxidans	219	219	1	2e-63	100	26345	LC155906.1
QacEΔ1 YP_003264406.1	Aeromonas rivipollensis plasmid pP2G1, complete sequence	Aeromonas rivipollensis	219	219	1	2e-63	100	26645	HE616910.2
QacEΔ1 YP_003264406.1	Enterobacter kobei strain 070 plasmid p070_B, complete sequence	Enterobacter kobei	219	506	1	2e-63	100	26685	CP050076.1
QacEΔ1 YP_003264406.1	Enterobacter roggenkampii IPM1H6 plasmid pIPM1H6-GES5 DNA, complete sequence	Enterobacter roggenkampii	219	219	1	2e-63	100	27002	LC589063.1
QacEΔ1 YP_003264406.1	Escherichia coli plasmid pASL01a, complete sequence	Escherichia coli	219	219	1	2e-63	100	27072	JQ480155.1
QacEΔ1 YP_003264406.1	Edwardsiella tarda strain 9.2 plasmid p9.2	Edwardsiella tarda	219	368	1	2e-63	100	27938	MG228256.1
QacEΔ1 YP_003264406.1	Bacterium 36B plasmid pTOR_02, complete sequence	bacterium 36B	219	219	1	2e-63	100	28080	JX843238.1
QacEΔ1 YP_003264406.1	Pseudomonas aeruginosa plasmid R1033, partial sequence	Pseudomonas aeruginosa	219	219	1	2e-63	100	28361	HM804085.1
QacEΔ1 YP_003264406.1	Achromobacter xylosoxidans subsp. denitrificans pAX22 plasmid, complete sequence	Achromobacter denitrificans	219	219	1	2e-63	100	28466	HF679279.1
QacEΔ1 YP_003264406.1	Serratia marcescens MRY16-414SMA plasmid pMRY16-414SMA_2 DNA, complete sequence	Serratia marcescens	219	219	1	2e-63	100	28764	LC486677.2
QacEΔ1 YP_003264406.1	Salmonella enterica subsp. enterica serovar Indiana strain SI173 plasmid pSI173-2, complete sequence	Salmonella enterica subsp. enterica serovar Indiana	219	219	1	2e-63	100	29164	CP050759.1
QacEΔ1 YP_003264406.1	Corynebacterium glutamicum strain ATCC 31830 plasmid pCG4, complete sequence	Corynebacterium glutamicum	219	219	1	2e-63	100	29371	AF164956.1
QacEΔ1 YP_003264406.1	Escherichia coli strain H2 plasmid A, complete genome	Escherichia coli	219	219	1	2e-63	100	29433	CP010164.1
QacEΔ1 YP_003264406.1	Pseudomonas putida strain KSS435 plasmid pVIM_Pse-KSS435, complete sequence	Pseudomonas putida	219	219	1	2e-63	100	29698	MF564290.1
QacEΔ1 YP_003264406.1	Escherichia coli plasmid p838C-R1, complete sequence	Escherichia coli	219	219	1	2e-63	100	30016	HQ201416.1
QacEΔ1 YP_003264406.1	Citrobacter freundii strain Cfr-33795cz plasmid pCfr-33795cz, complete sequence	Citrobacter freundii	219	219	1	2e-63	100	30051	MG558000.1
QacEΔ1 YP_003264406.1	Morganella morganii strain Mmo-37590cz plasmid pMMO-37590cz, complete sequence	Morganella morganii	219	219	1	2e-63	100	30051	MF497782.1
QacEΔ1 YP_003264406.1	Pseudomonas aeruginosa plasmid pJB12, complete sequence	Pseudomonas aeruginosa	219	219	1	2e-63	100	30361	KX889311.1
QacEΔ1 YP_003264406.1	Escherichia coli plasmid pV251-a DNA, contig: V251-a_scaffold_3, strain: V251	Escherichia coli	219	219	1	2e-63	100	30360	LC056449.1
QacEΔ1 YP_003264406.1	Citrobacter freundii strain RHBSTW-00488 plasmid pRHBSTW-00488_6, complete sequence	Citrobacter freundii	219	219	1	2e-63	100	30824	CP055471.1
QacEΔ1 YP_003264406.1	Escherichia coli strain SD-3 plasmid pNDM-T3, partial sequence	Escherichia coli	219	219	1	2e-63	100	31034	MN335920.1
QacEΔ1 YP_003264406.1	Klebsiella quasipneumoniae plasmid pWP3-S18-CRE-02_5 DNA, complete genome, strain: WP3-S18-CRE-02	Klebsiella quasipneumoniae	219	219	1	2e-63	100	31071	AP022010.1
QacEΔ1 YP_003264406.1	Pseudomonas aeruginosa plasmid pJB35, complete sequence	Pseudomonas aeruginosa	219	219	1	2e-63	100	31166	MF168945.1
QacEΔ1 YP_003264406.1	Salmonella enterica subsp. enterica serovar Typhimurium plasmid pYT4 DNA, antibiotic resistance island	Salmonella enterica subsp. enterica serovar Typhimurium	219	219	1	2e-63	100	31713	AB723628.1
QacEΔ1 YP_003264406.1	Pseudomonas aeruginosa plasmid pCB58, complete sequence	Pseudomonas aeruginosa	219	219	1	2e-63	100	32207	KY630469.1
QacEΔ1 YP_003264406.1	Pseudomonas aeruginosa strain D5170990 plasmid pD5170990, complete sequence	Pseudomonas aeruginosa	219	219	1	2e-63	100	32424	KX169264.1
QacEΔ1 YP_003264406.1	Aeromonas hydrophila subsp. hydrophila strain WCHAH045096 plasmid pGES5_045096, complete sequence	Aeromonas hydrophila subsp. hydrophila	219	219	1	2e-63	100	32665	CP028565.1
QacEΔ1 YP_003264406.1	Aeromonas hydrophila strain WCHAH01 plasmid pGES5, complete sequence	Aeromonas hydrophila	219	219	1	2e-63	100	32664	KR014105.1
QacEΔ1 YP_003264406.1	Enterobacter cloacae strain Encl-30969cz plasmid pEncl-30969cz, complete sequence	Enterobacter cloacae	219	219	1	2e-63	100	33003	MG049738.1
QacEΔ1 YP_003264406.1	Enterobacter roggenkampii STW0522-66 plasmid pSTW0522-66-2 DNA, complete sequence	Enterobacter roggenkampii	219	219	1	2e-63	100	33421	AP022467.1
QacEΔ1 YP_003264406.1	Escherichia coli E109 plasmid pE109_IMP6 DNA, complete sequence	Escherichia coli	219	219	1	2e-63	100	33752	AP022350.1
QacEΔ1 YP_003264406.1	TPA: Escherichia coli plasmid R388 DNA, complete sequence	Escherichia coli	219	219	1	2e-63	100	33913	BR000038.1
QacEΔ1 YP_003264406.1	Escherichia coli strain BH100 plasmid pApR, complete sequence	Escherichia coli	219	219	1	2e-63	100	33924	CP025252.1
QacEΔ1 YP_003264406.1	Achromobacter ruhlandii strain 138R plasmid p138R, complete sequence	Achromobacter ruhlandii	219	219	1	2e-63	100	34096	MK423762.1
QacEΔ1 YP_003264406.1	Klebsiella pneumoniae strain Kp_Goe_822917 plasmid pKp_Goe_917-3, complete sequence	Klebsiella pneumoniae	219	219	1	2e-63	100	34374	CP018442.1
QacEΔ1 YP_003264406.1	Citrobacter freundii strain ATetA plasmid pLNU-11, complete sequence	Citrobacter freundii	219	219	1	2e-63	100	35840	KX863568.1
QacEΔ1 YP_003264406.1	Klebsiella pneumoniae strain 32192 plasmid sequence	Klebsiella pneumoniae	219	219	1	2e-63	100	35843	CP010576.1
QacEΔ1 YP_003264406.1	Klebsiella pneumoniae strain Kp46596 plasmid pKp46596-3, complete sequence	Klebsiella pneumoniae	219	219	1	2e-63	100	35866	CP059309.1
QacEΔ1 YP_003264406.1	Pseudomonas aeruginosa strain FDAARGOS_570 plasmid unnamed, complete sequence	Pseudomonas aeruginosa	219	219	1	2e-63	100	36032	CP033834.1
QacEΔ1 YP_003264406.1	Pseudomonas aeruginosa strain MRSN17623 plasmid pMRVIM0713, complete sequence	Pseudomonas aeruginosa	219	219	1	2e-63	100	36032	KP975076.1
QacEΔ1 YP_003264406.1	Pseudomonas sp. MRSN12121 plasmid pMRVIM0812, complete sequence	Pseudomonas sp. MRSN12121	219	219	1	2e-63	100	36379	CP010893.1
QacEΔ1 YP_003264406.1	Uncultured bacterium plasmid pRSB222, partial sequence	uncultured bacterium	219	363	1	2e-63	100	36880	JX469825.1
QacEΔ1 YP_003264406.1	Escherichia coli MRY14-457 plasmid pMRY14-457ECO_1 DNA, contig_1	Escherichia coli	219	219	1	2e-63	100	36960	AP019291.1
QacEΔ1 YP_003264406.1	Escherichia coli MRY14-235 plasmid pMRY14-235ECO_1 DNA, contig_2	Escherichia coli	219	219	1	2e-63	100	37232	AP019262.1
QacEΔ1 YP_003264406.1	Escherichia coli MRY14-231 plasmid pMRY14-231ECO_2 DNA, contig_2	Escherichia coli	219	219	1	2e-63	100	37263	AP019255.1
QacEΔ1 YP_003264406.1	Klebsiella pneumoniae strain 19KM1053 plasmid pMBR_DHA-1_1CV3, complete sequence	Klebsiella pneumoniae	219	219	1	2e-63	100	37432	CP049952.1
QacEΔ1 YP_003264406.1	Enterobacter kobei STW0522-60 plasmid pSTW0522-60-3 DNA, complete sequence	Enterobacter kobei	219	219	1	2e-63	100	38551	AP022449.1
QacEΔ1 YP_003264406.1	Acinetobacter baumannii strain A068 plasmid insertion sequence ISCR2, transposon Tn1548-like-2, and insertion sequence ISCR2, complete sequence	Acinetobacter baumannii	219	372	1	2e-63	100	38603	KT317085.1
QacEΔ1 YP_003264406.1	Klebsiella pneumoniae plasmid pKUN4843_1 DNA, complete sequence, strain: KUN4843	Klebsiella pneumoniae	219	219	1	2e-63	100	38744	LC155908.1
QacEΔ1 YP_003264406.1	Klebsiella pneumoniae strain KP38731 plasmid unnamed3, complete sequence	Klebsiella pneumoniae	219	219	1	2e-63	100	39287	CP014299.1
QacEΔ1 YP_003264406.1	Enterobacter cloacae MRY14-209 plasmid pMRY14-209ECL_1 DNA, contig_2	Enterobacter cloacae	219	219	1	2e-63	100	39696	AP019242.1
QacEΔ1 YP_003264406.1	Salmonella enterica subsp. enterica serovar Dublin plasmid pMAK3 DNA, complete genome, strain: L-2156	Salmonella enterica subsp. enterica serovar Dublin	219	420	1	2e-63	100	39924	AB366442.1
QacEΔ1 YP_003264406.1	Klebsiella pneumoniae strain KPNIH36 plasmid pKPN-821, complete sequence	Klebsiella pneumoniae	219	219	1	2e-63	100	40448	CP014648.1
QacEΔ1 YP_003264406.1	Enterobacter cloacae plasmid pMRY14-210ECL_3 DNA, complete genome, strain: MRY14-210	Enterobacter cloacae	219	219	1	2e-63	100	40793	AP018743.1
QacEΔ1 YP_003264406.1	Escherichia coli isolate transconjugant Tx101 plasmid pJIE101 multi-resistance region	Escherichia coli	219	219	1	2e-63	100	41024	EU418922.1
QacEΔ1 YP_003264406.1	Serratia marcescens SM39 plasmid pSMC1 DNA, complete genome	Serratia marcescens SM39	219	558	1	2e-63	100	41517	AP013064.1
QacEΔ1 YP_003264406.1	Serratia marcescens SM39 plasmid pSMC1 DNA, complete genome	Serratia marcescens SM39	219	558	1	2e-63	100	41517	AP013064.1
QacEΔ1 YP_003264406.1	Providencia rettgeri strain 2055 plasmid p2055-IMP, complete sequence	Providencia rettgeri	219	550	1	2e-63	100	41936	MH882484.1
QacEΔ1 YP_003264406.1	Enterobacter cloacae MRY14-233 plasmid pMRY14-233ECL_4 DNA, contig_1	Enterobacter cloacae	219	219	1	2e-63	100	42720	AP019258.1
QacEΔ1 YP_003264406.1	Klebsiella sp. WP7-S18-ESBL-04 plasmid pWP7-S18-ESBL-04_3 DNA, complete genome, strain: WP7-S18-ESBL-04	Klebsiella sp. WP7-S18-ESBL-04	219	219	1	2e-63	100	42962	AP022204.1
QacEΔ1 YP_003264406.1	Klebsiella sp. WP7-S18-CRE-03 plasmid pWP7-S18-CRE-03_3 DNA, complete genome, strain: WP7-S18-CRE-03	Klebsiella sp. WP7-S18-CRE-03	219	219	1	2e-63	100	42961	AP022198.1
QacEΔ1 YP_003264406.1	Klebsiella sp. WP7-S18-CRE-02 plasmid pWP7-S18-CRE-02_3 DNA, complete genome, strain: WP7-S18-CRE-02	Klebsiella sp. WP7-S18-CRE-02	219	219	1	2e-63	100	42961	AP022192.1
QacEΔ1 YP_003264406.1	Klebsiella pneumoniae strain 19KM267 plasmid pMBR_DHA-1_1CV2, complete sequence	Klebsiella pneumoniae	219	404	1	2e-63	100	43417	CP049949.1
QacEΔ1 YP_003264406.1	Alcaligenes faecalis strain MUB14 plasmid pMUB-AF14-2, complete sequence	Alcaligenes faecalis	219	219	1	2e-63	100	43526	CP048041.1
QacEΔ1 YP_003264406.1	Klebsiella pneumoniae strain 2018C01-046 plasmid p2018C01-046-3, complete sequence	Klebsiella pneumoniae	219	219	1	2e-63	100	44135	CP044371.1
QacEΔ1 YP_003264406.1	Pseudomonas monteilii STW0522-72 plasmid pSTW0522-72-3 DNA, complete sequence	Pseudomonas monteilii	219	365	1	2e-63	100	44219	AP022476.1
QacEΔ1 YP_003264406.1	Klebsiella pneumoniae strain RHB30-C05 plasmid pRHB30-C05_6, complete sequence	Klebsiella pneumoniae	219	219	1	2e-63	100	44303	CP057318.1
QacEΔ1 YP_003264406.1	Klebsiella pneumoniae isolate KSB1_8C-sc-2280241 genome assembly, plasmid: 3	Klebsiella pneumoniae	219	219	1	2e-63	100	44503	LR890753.1
QacEΔ1 YP_003264406.1	Enterobacter kobei strain C16 plasmid pC16_003, complete sequence	Enterobacter kobei	219	352	1	2e-63	100	44630	CP042581.1
QacEΔ1 YP_003264406.1	Aeromonas sobria strain ASCH21 plasmid pASCH21, complete sequence	Aeromonas sobria	219	219	1	2e-63	100	44649	KT315928.1
QacEΔ1 YP_003264406.1	Klebsiella pneumoniae plasmid pRMH760, partial sequence	Klebsiella pneumoniae	219	439	1	2e-63	100	45325	AY123253.3
QacEΔ1 YP_003264406.1	Klebsiella pneumoniae plasmid pRMH760, partial sequence	Klebsiella pneumoniae	219	439	1	2e-63	100	45325	AY123253.3
QacEΔ1 YP_003264406.1	Aeromonas hydrophila plasmid pRA3, complete sequence	Aeromonas hydrophila	219	353	1	2e-63	100	45909	DQ401103.1
QacEΔ1 YP_003264406.1	Acinetobacter baumannii strain VB35435 plasmid unnamed1, complete sequence	Acinetobacter baumannii	219	372	1	2e-63	100	46025	CP040057.1
QacEΔ1 YP_003264406.1	Klebsiella sp. RHBSTW-00464 plasmid pRHBSTW-00464_5, complete sequence	Klebsiella sp. RHBSTW-00464	219	219	1	2e-63	100	46403	CP056487.1
QacEΔ1 YP_003264406.1	Klebsiella sp. RHBSTW-00484 plasmid pRHBSTW-00484_6, complete sequence	Klebsiella sp. RHBSTW-00484	219	219	1	2e-63	100	46437	CP055486.1
QacEΔ1 YP_003264406.1	Citrobacter freundii strain Cfr-36808cz plasmid pCfr-36808cz, complete sequence	Citrobacter freundii	219	219	1	2e-63	100	46826	MG557997.1
QacEΔ1 YP_003264406.1	Citrobacter freundii strain Cfr-33038cz plasmid pCfr-33038cz, complete sequence	Citrobacter freundii	219	219	1	2e-63	100	46826	MG557996.1
QacEΔ1 YP_003264406.1	Citrobacter freundii strain Cfr-31260cz plasmid pCfr-31260cz, complete sequence	Citrobacter freundii	219	219	1	2e-63	100	46826	MG557995.1
QacEΔ1 YP_003264406.1	Citrobacter freundii strain Cfr-27569cz plasmid pCfr-27569cz, complete sequence	Citrobacter freundii	219	219	1	2e-63	100	46826	MG557994.1
QacEΔ1 YP_003264406.1	Citrobacter freundii strain Cfr-31816cz plasmid pCfr-31816cz, complete sequence	Citrobacter freundii	219	219	1	2e-63	100	46826	MF497780.1
QacEΔ1 YP_003264406.1	Klebsiella pneumoniae plasmid pKPI-6 DNA, complete sequence	Klebsiella pneumoniae	219	219	1	2e-63	100	47236	AB616660.2
QacEΔ1 YP_003264406.1	Klebsiella pneumoniae strain BK31567 plasmid pBK31567, complete sequence	Klebsiella pneumoniae	219	219	1	2e-63	100	47387	JX193302.1
QacEΔ1 YP_003264406.1	Metakosakonia sp. MRY16-398 plasmid pMRY16-398_2 DNA, complete genome	Metakosakonia sp. MRY16-398	219	219	1	2e-63	100	47417	AP018758.1
QacEΔ1 YP_003264406.1	Escherichia coli MRY14-226 plasmid pMRY14-226ECO_3 DNA, contig_1	Escherichia coli	219	219	1	2e-63	100	47476	AP019247.1
QacEΔ1 YP_003264406.1	Escherichia coli strain Ecol_AZ159 plasmid pECAZ159_2, complete sequence	Escherichia coli	219	219	1	2e-63	100	47531	CP019006.1
QacEΔ1 YP_003264406.1	Salmonella enterica isolate 1204 genome assembly, plasmid: 1	Salmonella enterica	219	219	1	2e-63	100	47546	LR536428.1
QacEΔ1 YP_003264406.1	Uncultured bacterium plasmid pTRE-131 clone TRE-131, complete sequence	uncultured bacterium	219	352	1	2e-63	100	47640	KX863569.1
QacEΔ1 YP_003264406.1	Uncultured bacterium multiresistance plasmid pRSB101	uncultured bacterium	219	219	1	2e-63	100	47829	AJ698325.1
QacEΔ1 YP_003264406.1	Escherichia coli strain CVM N56639 plasmid pN56639, complete sequence	Escherichia coli	219	658	1	2e-63	100	48263	CP043753.1
QacEΔ1 YP_003264406.1	Escherichia coli strain CVM N56639 plasmid pN56639, complete sequence	Escherichia coli	219	658	1	2e-63	100	48263	CP043753.1
QacEΔ1 YP_003264406.1	Escherichia coli strain CVM N56639 plasmid pN56639, complete sequence	Escherichia coli	219	658	1	2e-63	100	48263	CP043753.1
QacEΔ1 YP_003264406.1	Escherichia coli MRY14-228 plasmid pMRY14-228ECO_2 DNA, contig_1	Escherichia coli	219	219	1	2e-63	100	48387	AP019249.1
QacEΔ1 YP_003264406.1	Uncultured bacterium plasmid pSFS26, partial sequence	uncultured bacterium	219	219	1	2e-63	100	48459	KM655309.1
QacEΔ1 YP_003264406.1	Klebsiella pneumoniae strain RHB16-C24 plasmid pRHB16-C24_3, complete sequence	Klebsiella pneumoniae	219	219	1	2e-63	100	48464	CP057724.1
QacEΔ1 YP_003264406.1	Pseudomonas aeruginosa strain PA41437 plasmid pOXA-198, complete sequence	Pseudomonas aeruginosa	219	219	1	2e-63	100	48978	MG958650.1
QacEΔ1 YP_003264406.1	Klebsiella pneumoniae strain C16KP0098 plasmid pC16KP0098-3, complete sequence	Klebsiella pneumoniae	219	219	1	2e-63	100	49279	CP052446.1
QacEΔ1 YP_003264406.1	Salmonella enterica subsp. enterica serovar Typhimurium partial pUO-StVR2 plasmid	Salmonella enterica subsp. enterica serovar Typhimurium	219	219	1	2e-63	100	49507	AM991977.1
QacEΔ1 YP_003264406.1	Klebsiella pneumoniae strain Kp46564 plasmid pKp46564-3, complete sequence	Klebsiella pneumoniae	219	219	1	2e-63	100	49681	CP059314.1
QacEΔ1 YP_003264406.1	Klebsiella pneumoniae strain AR_0046 plasmid unnamed5, complete sequence	Klebsiella pneumoniae	219	219	1	2e-63	100	49701	CP032227.1
QacEΔ1 YP_003264406.1	Pseudomonas putida strain KSS14 plasmid pVIM_Pse-KSS14, complete sequence	Pseudomonas putida	219	219	1	2e-63	100	49730	MF564291.1
QacEΔ1 YP_003264406.1	Klebsiella pneumoniae plasmid pKP1780, complete sequence	Klebsiella pneumoniae	219	219	1	2e-63	100	49770	JX424614.1
QacEΔ1 YP_003264406.1	Klebsiella pneumoniae E105 plasmid pKPI-1 DNA, complete sequence	Klebsiella pneumoniae	219	219	1	2e-63	100	50206	AP022349.1
QacEΔ1 YP_003264406.1	Escherichia coli MRY14-230 plasmid pMRY14-230ECO_3 DNA, contig_1	Escherichia coli	219	219	1	2e-63	100	50315	AP019252.1
QacEΔ1 YP_003264406.1	Klebsiella aerogenes MRY14-243 plasmid pMRY14-243KAE_1 DNA, contig_1	Klebsiella aerogenes	219	219	1	2e-63	100	50498	AP019272.1
QacEΔ1 YP_003264406.1	Escherichia coli E119 plasmid pE119_5kIMP6 DNA, complete sequence	Escherichia coli	219	219	1	2e-63	100	50764	AP022356.1
QacEΔ1 YP_003264406.1	Klebsiella pneumoniae E129 plasmid pE129_IMP6 DNA, complete sequence	Klebsiella pneumoniae	219	219	1	2e-63	100	50899	AP019403.1
QacEΔ1 YP_003264406.1	Klebsiella pneumoniae E013 plasmid pE013_IMP6 DNA, complete sequence	Klebsiella pneumoniae	219	219	1	2e-63	100	50925	AP019402.1
QacEΔ1 YP_003264406.1	Klebsiella pneumoniae plasmid pMRY14-168KPN_2 DNA, complete genome, strain: MRY14-168	Klebsiella pneumoniae	219	219	1	2e-63	100	50951	AP018742.1
QacEΔ1 YP_003264406.1	Salmonella enterica subsp. enterica serovar Typhimurium plasmid R46, complete sequence	Salmonella enterica subsp. enterica serovar Typhimurium	219	219	1	2e-63	100	50969	AY046276.1
QacEΔ1 YP_003264406.1	Klebsiella pneumoniae strain D16KP0144 plasmid pD16KP0144-3, complete sequence	Klebsiella pneumoniae	219	219	1	2e-63	100	50990	CP052359.1
QacEΔ1 YP_003264406.1	Escherichia coli strain AR_0061 plasmid unitig_2, complete sequence	Escherichia coli	219	219	1	2e-63	100	50999	CP020060.1
QacEΔ1 YP_003264406.1	Uncultured bacterium plasmid pHH3408, complete sequence	uncultured bacterium	219	219	1	2e-63	100	51230	JQ004407.1
QacEΔ1 YP_003264406.1	Uncultured bacterium plasmid pHTP1 clone AA-110, complete sequence	uncultured bacterium	219	219	1	2e-63	100	51233	MH339998.1
QacEΔ1 YP_003264406.1	Escherichia coli strain 5509 plasmid pZS50, complete sequence	Escherichia coli	219	658	1	2e-63	100	51556	JN566044.1
QacEΔ1 YP_003264406.1	Escherichia coli strain 5509 plasmid pZS50, complete sequence	Escherichia coli	219	658	1	2e-63	100	51556	JN566044.1
QacEΔ1 YP_003264406.1	Escherichia coli strain 5509 plasmid pZS50, complete sequence	Escherichia coli	219	658	1	2e-63	100	51556	JN566044.1
QacEΔ1 YP_003264406.1	Klebsiella pneumoniae THC11 plasmid pTHC11-2 DNA, complete sequence	Klebsiella pneumoniae	219	219	1	2e-63	100	51559	AP019550.1
QacEΔ1 YP_003264406.1	Enterobacter hormaechei strain EB_P6_L3_02.19 plasmid pIMPIncN3_52kb, complete sequence	Enterobacter hormaechei	219	219	1	2e-63	100	51628	CP043856.1
QacEΔ1 YP_003264406.1	Escherichia coli strain Ecol_422 plasmid pEC422_KPC, complete sequence	Escherichia coli	219	219	1	2e-63	100	51885	CP018959.1
QacEΔ1 YP_003264406.1	Escherichia coli plasmid pMRY14-225ECO_3 DNA, complete genome, strain: MRY14-225	Escherichia coli	219	219	1	2e-63	100	51983	AP018745.1
QacEΔ1 YP_003264406.1	Enterobacter cloacae plasmid pMRY14-211ECL_2 DNA, complete genome, strain: MRY14-211	Enterobacter cloacae	219	219	1	2e-63	100	51983	AP018744.1
QacEΔ1 YP_003264406.1	Escherichia coli plasmid pMRY14-229ECO_3 DNA, complete genome, strain: MRY14-229	Escherichia coli	219	219	1	2e-63	100	51998	AP018746.1
QacEΔ1 YP_003264406.1	Pseudomonas mosselii strain AM/94 plasmid pMOS94, complete sequence	Pseudomonas mosselii	219	219	1	2e-63	100	52002	MK671725.1
QacEΔ1 YP_003264406.1	Klebsiella pneumoniae MRY15-537 plasmid pMRY15-537KPN_2 DNA, contig_1	Klebsiella pneumoniae	219	219	1	2e-63	100	52178	AP019295.1
QacEΔ1 YP_003264406.1	Uncultured bacterium plasmid pNA6, complete sequence	uncultured bacterium	219	219	1	2e-63	100	52210	KU351673.1
QacEΔ1 YP_003264406.1	Pseudomonas putida strain IEC33019 plasmid pIEC33019, complete sequence	Pseudomonas putida	219	219	1	2e-63	100	52710	CP016446.1
QacEΔ1 YP_003264406.1	Klebsiella pneumoniae E188 plasmid pE188_IMP6 DNA, complete sequence	Klebsiella pneumoniae	219	219	1	2e-63	100	52715	AP019404.1
QacEΔ1 YP_003264406.1	Klebsiella pneumoniae isolate INF319-sc-2280116 genome assembly, plasmid: 5	Klebsiella pneumoniae	219	219	1	2e-63	100	52976	LR890546.1
QacEΔ1 YP_003264406.1	Escherichia coli isolate pMOL412_FII genome assembly, plasmid: 1	Escherichia coli	219	219	1	2e-63	100	53044	LR812026.1
QacEΔ1 YP_003264406.1	Klebsiella pneumoniae genome assembly, plasmid: 15	Klebsiella pneumoniae	219	219	1	2e-63	100	53106	LT968701.1
QacEΔ1 YP_003264406.1	Escherichia coli plasmid pA56-1S DNA, complete genome, strain: A56-1S	Escherichia coli	219	219	1	2e-63	100	53198	AP018362.1
QacEΔ1 YP_003264406.1	Escherichia coli strain EcNDM0 plasmid pEcNDM0, complete sequence	Escherichia coli	219	219	1	2e-63	100	53416	JX515587.1
QacEΔ1 YP_003264406.1	Uncultured bacterium plasmid pKS77, complete sequence	uncultured bacterium	219	219	1	2e-63	100	53419	JQ004409.1
QacEΔ1 YP_003264406.1	Escherichia coli JW044 plasmid pJW044 DNA, complete sequence	Escherichia coli	219	219	1	2e-63	100	53457	LC594662.1
QacEΔ1 YP_003264406.1	Klebsiella pneumoniae strain 1_GR_13 plasmid IncR IncN, complete sequence	Klebsiella pneumoniae	219	219	1	2e-63	100	53495	CP027047.1
QacEΔ1 YP_003264406.1	Klebsiella pneumoniae strain AO-15200 plasmid pG06-VIM-1, complete sequence	Klebsiella pneumoniae	219	219	1	2e-63	100	53618	KU665641.1
QacEΔ1 YP_003264406.1	Klebsiella pneumoniae isolate CNR132 genome assembly, plasmid: CNR132	Klebsiella pneumoniae	219	404	1	2e-63	100	53733	LT994837.1
QacEΔ1 YP_003264406.1	Thauera aromatica K172 plasmid pKJK172, complete sequence	Thauera aromatica K172	219	330	1	2e-63	100	53761	CP028340.1
QacEΔ1 YP_003264406.1	Escherichia coli plasmid pA56-1R DNA, complete genome, strain: A56-1R	Escherichia coli	219	219	1	2e-63	100	53989	AP018363.1
QacEΔ1 YP_003264406.1	Klebsiella pneumoniae M321 plasmid pM321-NDM1 DNA, complete sequence	Klebsiella pneumoniae	219	219	1	2e-63	100	54064	AP018834.1
QacEΔ1 YP_003264406.1	Klebsiella pneumoniae strain AR_0145 plasmid tig00000217, complete sequence	Klebsiella pneumoniae	219	219	1	2e-63	100	54064	CP021941.1
QacEΔ1 YP_003264406.1	Klebsiella pneumoniae strain AR_0152 plasmid tig00000200, complete sequence	Klebsiella pneumoniae	219	219	1	2e-63	100	54064	CP021947.1
QacEΔ1 YP_003264406.1	Klebsiella pneumoniae strain AATZP plasmid pNDM-1fa, complete sequence	Klebsiella pneumoniae	219	219	1	2e-63	100	54064	CP014757.1
QacEΔ1 YP_003264406.1	Klebsiella pneumoniae strain WCHKP2080 plasmid p1_095080, complete sequence	Klebsiella pneumoniae	219	219	1	2e-63	100	54110	CP036363.1
QacEΔ1 YP_003264406.1	Escherichia coli strain 345-2RifC plasmid pN3, complete sequence	Escherichia coli	219	219	1	2e-63	100	54205	FR850039.1
QacEΔ1 YP_003264406.1	Klebsiella pneumoniae strain 19KM28 plasmid pMBR_DHA-1_1C_19KM28, complete sequence	Klebsiella pneumoniae	219	404	1	2e-63	100	54251	CP039946.1
QacEΔ1 YP_003264406.1	Uncultured bacterium plasmid pKSP212, complete sequence	uncultured bacterium	219	219	1	2e-63	100	54342	JX469831.1
QacEΔ1 YP_003264406.1	Klebsiella pneumoniae strain KL49 plasmid IncN_typeA, complete sequence	Klebsiella pneumoniae	219	219	1	2e-63	100	54345	KY271413.1
QacEΔ1 YP_003264406.1	Escherichia coli plasmid pHKU1, complete sequence	Escherichia coli	219	219	1	2e-63	100	54373	KC960485.1
QacEΔ1 YP_003264406.1	Uncultured bacterium IncP-1 plasmid pKJK5 complete sequence	uncultured bacterium	219	219	1	2e-63	100	54383	AM261282.1
QacEΔ1 YP_003264406.1	Bacterium plasmid pALTS29, complete sequence	bacterium	219	219	1	2e-63	100	54399	MN366358.1
QacEΔ1 YP_003264406.1	Klebsiella pneumoniae strain 18KM2517 plasmid pMBR_DHA-1_1CV2_18KM2517, complete sequence	Klebsiella pneumoniae	219	404	1	2e-63	100	54444	CP039940.1
QacEΔ1 YP_003264406.1	Klebsiella pneumoniae strain EAN40 plasmid pMBR_DHA-1_1C_EAN40, complete sequence	Klebsiella pneumoniae	219	404	1	2e-63	100	54467	CP039961.1
QacEΔ1 YP_003264406.1	Klebsiella pneumoniae strain EAN23 plasmid pMBR_DHA-1_1C_EAN23, complete sequence	Klebsiella pneumoniae	219	404	1	2e-63	100	54469	CP039958.1
QacEΔ1 YP_003264406.1	Klebsiella pneumoniae strain 19KM1109 plasmid pMBR_DHA-1_1C, complete sequence	Klebsiella pneumoniae	219	404	1	2e-63	100	54471	CP049955.1
QacEΔ1 YP_003264406.1	Klebsiella pneumoniae strain 18KM2813 plasmid pMBR_DHA-1_1C_18KM2813, complete sequence	Klebsiella pneumoniae	219	404	1	2e-63	100	54473	CP039943.1
QacEΔ1 YP_003264406.1	Klebsiella pneumoniae strain 18KM1950 plasmid pMBR_DHA-1_1C_18KM1950, complete sequence	Klebsiella pneumoniae	219	404	1	2e-63	100	54473	CP039937.1
QacEΔ1 YP_003264406.1	Klebsiella quasipneumoniae strain RHBSTW-00138 plasmid pRHBSTW-00138_3, complete sequence	Klebsiella quasipneumoniae	219	219	1	2e-63	100	55155	CP058133.1
QacEΔ1 YP_003264406.1	Enterobacter hormaechei strain ENCL49790 plasmid pKPC_49790_VIM_1, complete sequence	Enterobacter hormaechei	219	219	1	2e-63	100	55220	CP059426.1
QacEΔ1 YP_003264406.1	Enterobacter hormaechei strain ENCL48212 plasmid pKPC_48212_VIM, complete sequence	Enterobacter hormaechei	219	219	1	2e-63	100	55220	CP059417.1
QacEΔ1 YP_003264406.1	Uncultured bacterium plasmid pHH3414, complete sequence	uncultured bacterium	219	219	1	2e-63	100	55424	JQ004408.1
QacEΔ1 YP_003264406.1	Escherichia coli strain Ecol_224 plasmid pEC224_KPC, complete sequence	Escherichia coli	219	219	1	2e-63	100	55436	CP018945.1
QacEΔ1 YP_003264406.1	Klebsiella pneumoniae plasmid pWP4-S18-CRE-04_3 DNA, complete genome, strain: WP4-S18-CRE-04	Klebsiella pneumoniae	219	362	1	2e-63	100	55445	AP022081.1
QacEΔ1 YP_003264406.1	Uncultured bacterium plasmid pMLUA4, complete sequence	uncultured bacterium	219	363	1	2e-63	100	55475	KC964607.1
QacEΔ1 YP_003264406.1	Klebsiella pneumoniae strain 11KM256 plasmid pMBR_DHA-1_1CO, complete sequence	Klebsiella pneumoniae	219	404	1	2e-63	100	55778	CP049718.1
QacEΔ1 YP_003264406.1	Klebsiella pneumoniae strain KP14-46 plasmid pKP14-46-tet(A), complete sequence	Klebsiella pneumoniae	219	219	1	2e-63	100	55780	MN486052.1
QacEΔ1 YP_003264406.1	Klebsiella quasipneumoniae strain CAV1947 plasmid pKPC_CAV1947-56, complete sequence	Klebsiella quasipneumoniae	219	219	1	2e-63	100	55890	CP029439.1
QacEΔ1 YP_003264406.1	Uncultured bacterium plasmid pB3 complete genome	uncultured bacterium	219	219	1	2e-63	100	56167	AJ639924.1
QacEΔ1 YP_003264406.1	Enterobacter cloacae plasmid pWP5-S18-CRE-02_3 DNA, complete genome, strain: WP5-S18-CRE-02	Enterobacter cloacae	219	219	1	2e-63	100	56317	AP022129.1
QacEΔ1 YP_003264406.1	Klebsiella pneumoniae strain 19KM57 plasmid pMBR_DHA-1_2C_19KM57, complete sequence	Klebsiella pneumoniae	219	404	1	2e-63	100	56374	CP039949.1
QacEΔ1 YP_003264406.1	Enterobacter kobei strain EB_P8_L5_01.19 plasmid pIMPIncN3_57kb, complete sequence	Enterobacter kobei	219	404	1	2e-63	100	56515	CP043516.1
QacEΔ1 YP_003264406.1	Escherichia coli plasmid pMUR050, complete sequence	Escherichia coli	219	219	1	2e-63	100	56634	AY522431.4
QacEΔ1 YP_003264406.1	Escherichia coli 16-Ec-C-32 plasmid p16C32-2, sequence_id: contig1	Escherichia coli	219	219	1	2e-63	100	57020	LC501593.1
QacEΔ1 YP_003264406.1	Enterobacter hormaechei subsp. xiangfangensis M308 plasmid pM308-NDM1 DNA, complete sequence	Enterobacter hormaechei subsp. xiangfangensis	219	219	1	2e-63	100	57089	AP018832.1
QacEΔ1 YP_003264406.1	Pseudomonas aeruginosa plasmid Rms149	Pseudomonas aeruginosa	219	219	1	2e-63	100	57121	AJ877225.1
QacEΔ1 YP_003264406.1	Uncultured bacterium plasmid pRSB105, complete sequence	uncultured bacterium	219	219	1	2e-63	100	57137	DQ839391.1
QacEΔ1 YP_003264406.1	Uncultured bacterium IncP-1beta multiresistance plasmid pB8	uncultured bacterium	219	320	1	2e-63	100	57198	AJ863570.1
QacEΔ1 YP_003264406.1	Acinetobacter baumannii strain ACN21 plasmid unnamed2, complete sequence	Acinetobacter baumannii	219	219	1	2e-63	100	57333	CP038646.1
QacEΔ1 YP_003264406.1	Klebsiella pneumoniae strain KP267 plasmid pKPC-CR-HvKP267, complete sequence	Klebsiella pneumoniae	219	219	1	2e-63	100	57689	MG053313.1
QacEΔ1 YP_003264406.1	Klebsiella pneumoniae strain K196 plasmid pK196_KPC, complete sequence	Klebsiella pneumoniae	219	219	1	2e-63	100	57798	MK312243.1
QacEΔ1 YP_003264406.1	Klebsiella pneumoniae strain S90-2 plasmid pS90-2.3, complete sequence	Klebsiella pneumoniae	219	219	1	2e-63	100	57825	CP063884.1
QacEΔ1 YP_003264406.1	Uncultured bacterium plasmid pMLUA3, complete sequence	uncultured bacterium	219	363	1	2e-63	100	57859	KC964606.1
QacEΔ1 YP_003264406.1	Klebsiella pneumoniae strain C17KP0019 plasmid pC17KP0019-2, complete sequence	Klebsiella pneumoniae	219	219	1	2e-63	100	57885	CP052673.1
QacEΔ1 YP_003264406.1	Bacterium plasmid pALTS32, complete sequence	bacterium	219	363	1	2e-63	100	57949	MN366360.1
QacEΔ1 YP_003264406.1	Pseudomonas aeruginosa strain 164130 plasmid p4130-KPC, complete sequence	Pseudomonas aeruginosa	219	219	1	2e-63	100	58104	MN336501.1
QacEΔ1 YP_003264406.1	Klebsiella pneumoniae isolate JIE137 plasmid pJIE137, complete sequence	Klebsiella pneumoniae	219	352	1	2e-63	100	58107	EF219134.3
QacEΔ1 YP_003264406.1	Escherichia coli strain EcNDM1 plasmid pEcNDM1, complete sequence	Escherichia coli	219	353	1	2e-63	100	58228	JX469383.1
QacEΔ1 YP_003264406.1	Uncultured bacterium plasmid pAKD1, complete sequence	uncultured bacterium	219	219	1	2e-63	100	58246	JN106164.1
QacEΔ1 YP_003264406.1	Bordetella bronchiseptica plasmid R906, complete sequence	Bordetella bronchiseptica	219	219	1	2e-63	100	58270	KF743818.1
QacEΔ1 YP_003264406.1	Escherichia coli strain Ecol_656 plasmid pEC656_KPC, complete sequence	Escherichia coli	219	219	1	2e-63	100	58431	CP018977.1
QacEΔ1 YP_003264406.1	Bacterium plasmid pALTS27, complete sequence	uncultured bacterium	219	363	1	2e-63	100	58844	MN366356.1
QacEΔ1 YP_003264406.1	Uncultured bacterium plasmid pMLUA1, complete sequence	uncultured bacterium	219	363	1	2e-63	100	58845	KC964605.1
QacEΔ1 YP_003264406.1	Klebsiella pneumoniae isolate CNR95 genome assembly, plasmid: CNR95	Klebsiella pneumoniae	219	404	1	2e-63	100	59064	LT994839.1
QacEΔ1 YP_003264406.1	Klebsiella michiganensis strain C52 plasmid pC52_003, complete sequence	Klebsiella michiganensis	219	498	1	2e-63	100	59124	CP042548.1
QacEΔ1 YP_003264406.1	Acinetobacter wuhouensis strain WCHAW010062 plasmid pOXA58_010062, complete sequence	Acinetobacter wuhouensis	219	305	1	2e-63	100	59191	CP033131.1
QacEΔ1 YP_003264406.1	Klebsiella pneumoniae strain HKU57 plasmid pHKU57_3, complete sequence	Klebsiella pneumoniae	219	352	1	2e-63	100	59223	CP063218.1
QacEΔ1 YP_003264406.1	Klebsiella pneumoniae subsp. pneumoniae strain OW16C2 plasmid pOW16C2, complete sequence	Klebsiella pneumoniae subsp. pneumoniae	219	219	1	2e-63	100	59228	KF977034.1
QacEΔ1 YP_003264406.1	Enterobacter hormaechei subsp. xiangfangensis M324 plasmid pM324-NDM1 DNA, complete sequence	Enterobacter hormaechei subsp. xiangfangensis	219	219	1	2e-63	100	59360	AP018835.1
QacEΔ1 YP_003264406.1	Pseudomonas aeruginosa JUPA4295 plasmid pJUPA4295 DNA, complete sequence	Pseudomonas aeruginosa	219	219	1	2e-63	100	59422	LC586269.1
QacEΔ1 YP_003264406.1	Bacterium plasmid pALTS31, complete sequence	uncultured bacterium	219	219	1	2e-63	100	59592	MN366359.1
QacEΔ1 YP_003264406.1	Escherichia coli isolate MSB1_9D-sc-2280338 genome assembly, plasmid: 3	Escherichia coli	219	352	1	2e-63	100	59604	LR890351.1
QacEΔ1 YP_003264406.1	Escherichia coli strain J53 plasmid pMG334, complete sequence	Escherichia coli	219	404	1	2e-63	100	59724	MK878894.2
QacEΔ1 YP_003264406.1	Klebsiella pneumoniae strain WCHKP115068 plasmid p1_115068, complete sequence	Klebsiella pneumoniae	219	219	1	2e-63	100	59798	CP036368.1
QacEΔ1 YP_003264406.1	Citrobacter freundii strain RHBSTW-00444 plasmid pRHBSTW-00444_4, complete sequence	Citrobacter freundii	219	219	1	2e-63	100	59905	CP056518.1
QacEΔ1 YP_003264406.1	Pseudomonas aeruginosa strain PB353 plasmid pPB353_1, complete sequence	Pseudomonas aeruginosa	219	219	1	2e-63	100	59923	CP025052.1
QacEΔ1 YP_003264406.1	Pseudomonas aeruginosa strain PB354 plasmid pPB354_1, complete sequence	Pseudomonas aeruginosa	219	219	1	2e-63	100	59923	CP025054.1
QacEΔ1 YP_003264406.1	Klebsiella pneumoniae strain KP18-50 plasmid pKP18-50-tet(A), complete sequence	Klebsiella pneumoniae	219	219	1	2e-63	100	60195	MN268581.1
QacEΔ1 YP_003264406.1	Klebsiella pneumoniae strain Kp_Goe_149473 plasmid pKp_Goe_473-4, complete sequence	Klebsiella pneumoniae	219	219	1	2e-63	100	61007	CP018691.1
QacEΔ1 YP_003264406.1	Klebsiella pneumoniae strain Kp_Goe_152021 plasmid pKp_Goe_021-4, complete sequence	Klebsiella pneumoniae	219	219	1	2e-63	100	61010	CP018718.1
QacEΔ1 YP_003264406.1	Klebsiella pneumoniae strain Kp_Goe_827026 plasmid pKp_Goe_026-4, complete sequence	Klebsiella pneumoniae	219	219	1	2e-63	100	61009	CP018711.1
QacEΔ1 YP_003264406.1	Klebsiella pneumoniae strain Kp_Goe_827024 plasmid pKp_Goe_024-4, complete sequence	Klebsiella pneumoniae	219	219	1	2e-63	100	61010	CP018705.1
QacEΔ1 YP_003264406.1	Klebsiella pneumoniae strain Kp_Goe_149832 plasmid pKp_Goe_832-4, complete sequence	Klebsiella pneumoniae	219	219	1	2e-63	100	61010	CP018699.1
QacEΔ1 YP_003264406.1	Klebsiella pneumoniae strain KP_Goe_828304 plasmid pKp_Goe_304-4, complete sequence	Klebsiella pneumoniae	219	219	1	2e-63	100	61012	CP018724.1
QacEΔ1 YP_003264406.1	Klebsiella pneumoniae strain Kp_Goe_822579 plasmid pKp_Goe_579-4, complete sequence	Klebsiella pneumoniae	219	219	1	2e-63	100	61012	CP018316.1
QacEΔ1 YP_003264406.1	Klebsiella pneumoniae plasmid pKPS30, complete sequence	Klebsiella pneumoniae	219	404	1	2e-63	100	61228	KF793937.1
QacEΔ1 YP_003264406.1	Leclercia adecarboxylata strain 16005813 plasmid p16005813C, complete sequence	Leclercia adecarboxylata	219	219	1	2e-63	100	61463	MK036885.1
QacEΔ1 YP_003264406.1	Aeromonas hydrophila KAM330 plasmid pKAM330_3 DNA, complete sequence	Aeromonas hydrophila	219	219	1	2e-63	100	61502	AP023401.1
QacEΔ1 YP_003264406.1	Uncultured bacterium plasmid pDTC28, complete sequence	uncultured bacterium	219	219	1	2e-63	100	61503	KU238092.1
QacEΔ1 YP_003264406.1	Enterobacter hormaechei subsp. xiangfangensis A2504 plasmid pA2504imp-1 DNA, complete sequence	Enterobacter hormaechei subsp. xiangfangensis	219	219	1	2e-63	100	61594	LC532227.1
QacEΔ1 YP_003264406.1	Enterobacter hormaechei subsp. xiangfangensis A2483 plasmid pA2483imp-1 DNA, complete sequence	Enterobacter hormaechei subsp. xiangfangensis	219	219	1	2e-63	100	61594	LC532225.1
QacEΔ1 YP_003264406.1	Alcaligenes faecalis strain AN70 plasmid pAN70-1, complete sequence	Alcaligenes faecalis	219	219	1	2e-63	100	61915	MK757441.1
QacEΔ1 YP_003264406.1	Uncultured bacterium plasmid pRWC72a, complete sequence	uncultured bacterium	219	219	1	2e-63	100	61919	JX486125.1
QacEΔ1 YP_003264406.1	Escherichia coli strain VRES-hospital6495225 genome assembly, plasmid: 1	Escherichia coli	219	219	1	2e-63	100	61991	LR595884.1
QacEΔ1 YP_003264406.1	Acinetobacter towneri strain G295 plasmid pNDM-GJ02, complete sequence	Acinetobacter towneri	219	439	1	2e-63	100	62011	KT965093.1
QacEΔ1 YP_003264406.1	Acinetobacter towneri strain G295 plasmid pNDM-GJ02, complete sequence	Acinetobacter towneri	219	439	1	2e-63	100	62011	KT965093.1
QacEΔ1 YP_003264406.1	Salmonella enterica subsp. enterica serovar Typhimurium strain STM3224 plasmid pUY_STM62, complete sequence	Salmonella enterica subsp. enterica serovar Typhimurium	219	352	1	2e-63	100	62060	MN241904.1
QacEΔ1 YP_003264406.1	Klebsiella pneumoniae isolate CNR339 genome assembly, plasmid: CNR339	Klebsiella pneumoniae	219	404	1	2e-63	100	62324	LT994836.1
QacEΔ1 YP_003264406.1	Klebsiella pneumoniae strain BS317-1 plasmid pBS317-1.2, complete sequence	Klebsiella pneumoniae	219	404	1	2e-63	100	62783	CP063938.1
QacEΔ1 YP_003264406.1	Klebsiella quasipneumoniae strain CAV2018 plasmid pKPC_CAV2018-63, complete sequence	Klebsiella quasipneumoniae	219	219	1	2e-63	100	63235	CP029429.1
QacEΔ1 YP_003264406.1	Escherichia coli strain 517-2H1 plasmid pLEW517, complete sequence	Escherichia coli	219	219	1	2e-63	100	63946	DQ390454.1
QacEΔ1 YP_003264406.1	Klebsiella pneumoniae strain KP18-29 plasmid p18-29tetA, complete sequence	Klebsiella pneumoniae	219	219	1	2e-63	100	64394	MK248692.1
QacEΔ1 YP_003264406.1	Uncultured bacterium plasmid pB12, complete sequence	uncultured bacterium	219	516	1	2e-63	100	64393	JX469826.1
QacEΔ1 YP_003264406.1	Klebsiella pneumoniae strain INS23K plasmid pLJ1, complete sequence	Klebsiella pneumoniae	219	219	1	2e-63	100	64476	EU880929.1
QacEΔ1 YP_003264406.1	Uncultured bacterium IncP-1beta multiresistance plasmid pB10	uncultured bacterium	219	219	1	2e-63	100	64508	AJ564903.1
QacEΔ1 YP_003264406.1	Pseudomonas aeruginosa JUPA4001 plasmid pJUPA4001 DNA, complete sequence	Pseudomonas aeruginosa	219	219	1	2e-63	100	64593	LC586267.1
QacEΔ1 YP_003264406.1	Pseudomonas aeruginosa JUPA4018 plasmid pJUPA4018 DNA, complete sequence	Pseudomonas aeruginosa	219	219	1	2e-63	100	64644	LC586268.1
QacEΔ1 YP_003264406.1	Pseudomonas aeruginosa NCGM3517 plasmid pNCGM3517 DNA, complete sequence	Pseudomonas aeruginosa	219	219	1	2e-63	100	64644	LC586263.1
QacEΔ1 YP_003264406.1	Pseudomonas aeruginosa NCGM3449 plasmid pNCGM3449 DNA, complete sequence	Pseudomonas aeruginosa	219	219	1	2e-63	100	64644	LC586262.1
QacEΔ1 YP_003264406.1	Uncultured bacterium plasmid PB5, complete sequence	uncultured bacterium	219	219	1	2e-63	100	64696	CP002151.1
QacEΔ1 YP_003264406.1	Klebsiella pneumoniae strain 0239 plasmid p0239-FIIK, complete sequence	Klebsiella pneumoniae	219	219	1	2e-63	100	64782	MN823996.1
QacEΔ1 YP_003264406.1	Pseudomonas aeruginosa NCGM3741 plasmid pNCGM3741 DNA, complete sequence	Pseudomonas aeruginosa	219	219	1	2e-63	100	64914	LC586265.1
QacEΔ1 YP_003264406.1	Proteus mirabilis strain Pm294MATLI tRNA modification GTPase (trmE) gene, complete cds; Salmonella genomic island 1 Pm294MATLI mobile element, complete sequence; and transcriptional regulator (hipB), putative regulatory protein (hipA), and membrane protein genes, complete cds	Proteus mirabilis	219	658	1	2e-63	100	65023	MH734354.1
QacEΔ1 YP_003264406.1	Proteus mirabilis strain Pm294MATLI tRNA modification GTPase (trmE) gene, complete cds; Salmonella genomic island 1 Pm294MATLI mobile element, complete sequence; and transcriptional regulator (hipB), putative regulatory protein (hipA), and membrane protein genes, complete cds	Proteus mirabilis	219	658	1	2e-63	100	65023	MH734354.1
QacEΔ1 YP_003264406.1	Proteus mirabilis strain Pm294MATLI tRNA modification GTPase (trmE) gene, complete cds; Salmonella genomic island 1 Pm294MATLI mobile element, complete sequence; and transcriptional regulator (hipB), putative regulatory protein (hipA), and membrane protein genes, complete cds	Proteus mirabilis	219	658	1	2e-63	100	65023	MH734354.1
QacEΔ1 YP_003264406.1	Enterobacter hormaechei subsp. steigerwaltii strain BD-50-Eh plasmid pBD-50-Eh_VIM-1, complete sequence	Enterobacter hormaechei subsp. steigerwaltii	219	219	1	2e-63	100	65061	CP063227.1
QacEΔ1 YP_003264406.1	Serratia marcescens strain B77-CPsm plasmid pB77-CPsm, complete sequence	Serratia marcescens	219	219	1	2e-63	100	65114	MN913381.1
QacEΔ1 YP_003264406.1	Escherichia coli strain 690FNR plasmid pLEW517, complete sequence	Escherichia coli	219	219	1	2e-63	100	65288	DQ390455.1
QacEΔ1 YP_003264406.1	Pseudomonas aeruginosa NCGM3814_2 plasmid pNCGM3814_2 DNA, complete sequence	Pseudomonas aeruginosa	219	219	1	2e-63	100	65553	LC586266.1
QacEΔ1 YP_003264406.1	Pseudomonas aeruginosa NCGM3596 plasmid pNCGM3596 DNA, complete sequence	Pseudomonas aeruginosa	219	219	1	2e-63	100	65553	LC586264.1
QacEΔ1 YP_003264406.1	Enterobacter cloacae strain 3849 plasmid p3846_IncN_VIM-1, complete sequence	Enterobacter cloacae	219	219	1	2e-63	100	66249	CP052872.1
QacEΔ1 YP_003264406.1	Klebsiella pneumoniae strain HKP0018 plasmid pHKP0018.2, complete sequence	Klebsiella pneumoniae	219	219	1	2e-63	100	66330	CP061064.1
QacEΔ1 YP_003264406.1	Escherichia coli O113:H21 strain FWSEC0011 plasmid unnamed2	Escherichia coli O113:H21	219	219	1	2e-63	100	66896	CP031894.1
QacEΔ1 YP_003264406.1	Klebsiella pneumoniae strain BA34918 plasmid pIncX3	Klebsiella pneumoniae	219	219	1	2e-63	100	67237	CP036195.1
QacEΔ1 YP_003264406.1	Klebsiella sp. STW0522-44 STW0522-44 plasmid pSTW0522-44-3 DNA, complete sequence	Klebsiella sp. STW0522-44	219	219	1	2e-63	100	67379	AP022422.1
QacEΔ1 YP_003264406.1	Klebsiella pneumoniae strain MRK9 plasmid unnamed3	Klebsiella pneumoniae	219	219	1	2e-63	100	67709	CP043862.1
QacEΔ1 YP_003264406.1	Escherichia coli E119 plasmid pE119_6kIMP6 DNA, complete sequence	Escherichia coli	219	219	1	2e-63	100	67735	AP022357.1
QacEΔ1 YP_003264406.1	Klebsiella pneumoniae strain KP96 plasmid pKP96, complete sequence	Klebsiella pneumoniae	219	404	1	2e-63	100	67850	EU195449.1
QacEΔ1 YP_003264406.1	Klebsiella pneumoniae strain B16KP0089 plasmid pB16KP0089-1, complete sequence	Klebsiella pneumoniae	219	219	1	2e-63	100	67978	CP052547.1
QacEΔ1 YP_003264406.1	Acinetobacter variabilis RYU24 plasmid pRYU24 DNA, complete sequence	Acinetobacter variabilis	219	219	1	2e-63	100	68069	LC591943.1
QacEΔ1 YP_003264406.1	Pseudomonas migulae strain R1-9 plasmid unnamed, complete sequence	Pseudomonas migulae	219	219	1	2e-63	100	68338	CP043572.1
QacEΔ1 YP_003264406.1	Klebsiella oxytoca strain CAV1099 plasmid pCAV1099-69, complete sequence	Klebsiella oxytoca	219	219	1	2e-63	100	68910	CP011593.1
QacEΔ1 YP_003264406.1	Klebsiella pneumoniae strain E16KP0301 plasmid pE16KP0301-3, complete sequence	Klebsiella pneumoniae	219	219	1	2e-63	100	68958	CP052248.1
QacEΔ1 YP_003264406.1	Serratia marcescens strain CAV1761 plasmid pKPC_CAV1761, complete sequence	Serratia marcescens	219	219	1	2e-63	100	69158	CP029446.1
QacEΔ1 YP_003264406.1	Serratia marcescens strain CAV1492 plasmid pKPC_CAV1492, complete sequence	Serratia marcescens	219	219	1	2e-63	100	69158	CP011639.1
QacEΔ1 YP_003264406.1	Escherichia coli O157:H7 strain DEC5E plasmid pDEC5E-3, complete sequence	Escherichia coli O157:H7	219	219	1	2e-63	100	69832	CP038384.1
QacEΔ1 YP_003264406.1	Escherichia coli strain VRES-hospital6495185 genome assembly, plasmid: 1	Escherichia coli	219	219	1	2e-63	100	69882	LR595879.1
QacEΔ1 YP_003264406.1	Bacterium plasmid pALTS33, complete sequence	bacterium	219	219	1	2e-63	100	70131	MN366361.1
QacEΔ1 YP_003264406.1	Klebsiella pneumoniae strain D17KP0022 plasmid pD17KP0022-1, complete sequence	Klebsiella pneumoniae	219	219	1	2e-63	100	70182	CP052333.1
QacEΔ1 YP_003264406.1	Klebsiella pneumoniae strain AR_0143 plasmid tig00000857, complete sequence	Klebsiella pneumoniae	219	219	1	2e-63	100	70457	CP021712.1
QacEΔ1 YP_003264406.1	Klebsiella pneumoniae subsp. pneumoniae strain ARLG-3135 plasmid p2, complete sequence	Klebsiella pneumoniae subsp. pneumoniae	219	219	1	2e-63	100	70586	CP033948.1
QacEΔ1 YP_003264406.1	Citrobacter freundii strain CAV1321 plasmid pCAV1321-71, complete sequence	Citrobacter freundii	219	219	1	2e-63	100	70610	CP011609.1
QacEΔ1 YP_003264406.1	Klebsiella oxytoca MRY14-191 plasmid pMRY14-191KOX_2 DNA, contig_1	Klebsiella oxytoca	219	219	1	2e-63	100	70677	AP019210.1
QacEΔ1 YP_003264406.1	Klebsiella pneumoniae strain HKP0067 plasmid pHKP0067.2, complete sequence	Klebsiella pneumoniae	219	219	1	2e-63	100	70762	CP061055.1
QacEΔ1 YP_003264406.1	Klebsiella pneumoniae subsp. pneumoniae PittNDM01 plasmid p3, complete sequence	Klebsiella pneumoniae subsp. pneumoniae PittNDM01	219	219	1	2e-63	100	70814	CP006801.1
QacEΔ1 YP_003264406.1	Klebsiella pneumoniae strain AR_0153 plasmid unnamed3, complete sequence	Klebsiella pneumoniae	219	219	1	2e-63	100	70829	CP028931.1
QacEΔ1 YP_003264406.1	Klebsiella pneumoniae isolate 11 plasmid pIncR_DHQP1300920, complete sequence	Klebsiella pneumoniae	219	219	1	2e-63	100	70830	CP016919.1
QacEΔ1 YP_003264406.1	Klebsiella pneumoniae strain 1050 plasmid pKp1050-3, complete sequence	Klebsiella pneumoniae	219	219	1	2e-63	100	70869	CP023419.1
QacEΔ1 YP_003264406.1	Enterobacter cloacae strain 109 plasmid unnamed2, complete sequence	Enterobacter cloacae	219	363	1	2e-63	100	70906	CP020527.1
QacEΔ1 YP_003264406.1	Klebsiella pneumoniae strain D16KP0109 plasmid pD16KP0109-1, complete sequence	Klebsiella pneumoniae	219	219	1	2e-63	100	71240	CP052366.1
QacEΔ1 YP_003264406.1	Klebsiella pneumoniae strain BA28434 plasmid pIncFIA	Klebsiella pneumoniae	219	219	1	2e-63	100	71246	CP036329.1
QacEΔ1 YP_003264406.1	Raoultella ornithinolytica strain 23141 plasmid p23141-1, complete sequence	Raoultella ornithinolytica	219	219	1	2e-63	100	71286	MF788069.1
QacEΔ1 YP_003264406.1	Citrobacter freundii isolate Citrobacter freundii str. E2614 genome assembly, plasmid: 3	Citrobacter freundii	219	439	1	2e-63	100	71403	LS992177.1
QacEΔ1 YP_003264406.1	Citrobacter freundii isolate Citrobacter freundii str. E2614 genome assembly, plasmid: 3	Citrobacter freundii	219	439	1	2e-63	100	71403	LS992177.1
QacEΔ1 YP_003264406.1	Proteus mirabilis strain CriePir89 plasmid unnamed1, complete sequence	Proteus mirabilis	219	219	1	2e-63	100	71448	CP059057.1
QacEΔ1 YP_003264406.1	Klebsiella pneumoniae genome assembly, plasmid: 76	Klebsiella pneumoniae	219	219	1	2e-63	100	71625	LT968762.1
QacEΔ1 YP_003264406.1	Klebsiella pneumoniae strain D16KP0025 plasmid pD16KP0025-1, complete sequence	Klebsiella pneumoniae	219	219	1	2e-63	100	71695	CP052376.1
QacEΔ1 YP_003264406.1	Klebsiella pneumoniae strain FDAARGOS_629 plasmid unnamed1, complete sequence	Klebsiella pneumoniae	219	219	1	2e-63	100	72634	CP044043.1
QacEΔ1 YP_003264406.1	Edwardsiella tarda strain CK41 plasmid pCK41, complete sequence	Edwardsiella tarda	219	219	1	2e-63	100	72832	HQ332785.1
QacEΔ1 YP_003264406.1	Citrobacter freundii strain MRSN12115 plasmid pMRVIM1012, complete sequence	Citrobacter freundii	219	219	1	2e-63	100	72892	KP975075.1
QacEΔ1 YP_003264406.1	Escherichia coli strain Ecol_422 plasmid pEC422_2, complete sequence	Escherichia coli	219	219	1	2e-63	100	73206	CP018960.1
QacEΔ1 YP_003264406.1	Uncultured bacterium plasmid pEG1-1, complete sequence	uncultured bacterium	219	439	1	2e-63	100	73230	MG879028.1
QacEΔ1 YP_003264406.1	Klebsiella oxytoca MRY14-193 plasmid pMRY14-193KOX_2 DNA, contig_1	Klebsiella oxytoca	219	333	1	2e-63	100	73230	AP019235.1
QacEΔ1 YP_003264406.1	Sym plasmid plasmid pBB55, complete sequence	Sym plasmid	219	514	1	2e-63	100	73798	MH392232.1
QacEΔ1 YP_003264406.1	Klebsiella pneumoniae strain 19110124 plasmid p19110124-2, complete sequence	Klebsiella pneumoniae	219	352	1	2e-63	100	73978	CP064179.1
QacEΔ1 YP_003264406.1	Klebsiella pneumoniae strain FDAARGOS_531 plasmid unnamed2, complete sequence	Klebsiella pneumoniae	219	219	1	2e-63	100	74543	CP033775.1
QacEΔ1 YP_003264406.1	Serratia marcescens strain BWH-23 plasmid unnamed, complete sequence	Serratia marcescens	219	219	1	2e-63	100	74726	CP020502.1
QacEΔ1 YP_003264406.1	Klebsiella pneumoniae strain BA2105 plasmid pIncR, complete sequence	Klebsiella pneumoniae	219	219	1	2e-63	100	74731	CP060423.1
QacEΔ1 YP_003264406.1	Escherichia coli strain CZD1527 plasmid pIGT15, complete sequence	Escherichia coli	219	219	1	2e-63	100	74839	KP294351.1
QacEΔ1 YP_003264406.1	Escherichia coli strain E0083033-2 plasmid pEc2A, complete sequence	Escherichia coli	219	219	1	2e-63	100	74852	KR822247.1
QacEΔ1 YP_003264406.1	Raoultella ornithinolytica strain WLK218 plasmid pWLK-NDM, complete sequence	Raoultella ornithinolytica	219	219	1	2e-63	100	75415	CP038280.1
QacEΔ1 YP_003264406.1	Klebsiella pneumoniae E208 plasmid pE208_IMP6 DNA, complete sequence	Klebsiella pneumoniae	219	219	1	2e-63	100	75525	AP022352.1
QacEΔ1 YP_003264406.1	Escherichia coli strain WCHEC025943 plasmid p2_025943, complete sequence	Escherichia coli	219	219	1	2e-63	100	75779	CP027200.1
QacEΔ1 YP_003264406.1	Klebsiella pneumoniae strain KPN528 plasmid pKPN528-3, complete sequence	Klebsiella pneumoniae	219	219	1	2e-63	100	76158	CP020856.1
QacEΔ1 YP_003264406.1	Klebsiella pneumoniae strain AR_0126 plasmid tig00000002jNODE_23, complete sequence	Klebsiella pneumoniae	219	219	1	2e-63	100	76179	CP021742.1
QacEΔ1 YP_003264406.1	Klebsiella pneumoniae strain CAV1016 plasmid pCAV1016-76, complete sequence	Klebsiella pneumoniae	219	219	1	2e-63	100	76186	CP017936.1
QacEΔ1 YP_003264406.1	Klebsiella oxytoca strain CAV1015 plasmid pCAV1015-76, complete sequence	Klebsiella oxytoca	219	219	1	2e-63	100	76186	CP017932.1
QacEΔ1 YP_003264406.1	Klebsiella pneumoniae strain BR plasmid pWSZBR, complete sequence	Klebsiella pneumoniae	219	219	1	2e-63	100	76251	CP015991.1
QacEΔ1 YP_003264406.1	Klebsiella pneumoniae isolate KSB2_9B genome assembly, plasmid: 3	Klebsiella pneumoniae	219	219	1	2e-63	100	76475	LR890712.1
QacEΔ1 YP_003264406.1	Klebsiella quasipneumoniae subsp. similipneumoniae strain ATCC 700603 plasmid pDA33145-77, complete sequence	Klebsiella quasipneumoniae subsp. similipneumoniae	219	219	1	2e-63	100	77110	CP029599.1
QacEΔ1 YP_003264406.1	Klebsiella quasipneumoniae strain ATCC 700603 plasmid pKQPS2, complete sequence	Klebsiella quasipneumoniae	219	219	1	2e-63	100	77127	CP014698.2
QacEΔ1 YP_003264406.1	Escherichia coli strain RHBSTW-00457 plasmid pRHBSTW-00457_2, complete sequence	Escherichia coli	219	219	1	2e-63	100	77183	CP056493.1
QacEΔ1 YP_003264406.1	Klebsiella pneumoniae strain B12(AN) plasmid pB12AN_1, complete sequence	Klebsiella pneumoniae	219	219	1	2e-63	100	77359	CP026156.1
QacEΔ1 YP_003264406.1	Salmonella enterica subsp. enterica serovar Anatum strain Sal-3948 plasmid p77k, complete sequence	Salmonella enterica subsp. enterica serovar Anatum	219	219	1	2e-63	100	77622	CP045514.1
QacEΔ1 YP_003264406.1	Enterobacter hormaechei subsp. xiangfangensis strain Ec61 plasmid pEc61B, complete sequence	Enterobacter hormaechei subsp. xiangfangensis	219	219	1	2e-63	100	77651	CP053105.1
QacEΔ1 YP_003264406.1	Klebsiella pneumoniae strain 002SK2 plasmid p002SK2_B, complete sequence	Klebsiella pneumoniae	219	219	1	2e-63	100	77809	CP025517.1
QacEΔ1 YP_003264406.1	Escherichia coli strain CFSAN064035 plasmid pGMI17-003_3, complete sequence	Escherichia coli	219	219	1	2e-63	100	77958	CP031137.1
QacEΔ1 YP_003264406.1	Klebsiella pneumoniae strain SB4816 plasmid pSB4816, complete sequence	Klebsiella pneumoniae	219	219	1	2e-63	100	78083	MF363048.2
QacEΔ1 YP_003264406.1	Klebsiella pneumoniae strain FDAARGOS_442 plasmid unnamed	Klebsiella pneumoniae	219	439	1	2e-63	100	78541	CP023926.1
QacEΔ1 YP_003264406.1	Klebsiella pneumoniae strain FDAARGOS_442 plasmid unnamed	Klebsiella pneumoniae	219	439	1	2e-63	100	78541	CP023926.1
QacEΔ1 YP_003264406.1	Klebsiella pneumoniae strain Kp6411 plasmid 6411TF, complete sequence	Klebsiella pneumoniae	219	219	1	2e-63	100	78828	KT935445.1
QacEΔ1 YP_003264406.1	Klebsiella pneumoniae strain WCHKP020115 plasmid p1_020115, complete sequence	Klebsiella pneumoniae	219	219	1	2e-63	100	78836	CP043355.1
QacEΔ1 YP_003264406.1	Enterobacter cloacae subsp. cloacae strain EB-1 plasmid pEB-1, complete sequence	Enterobacter cloacae subsp. cloacae	219	219	1	2e-63	100	78907	KX230795.1
QacEΔ1 YP_003264406.1	Klebsiella pneumoniae plasmid pMRY13-133KPN_2 DNA, complete genome, strain: MRY13-133	Klebsiella pneumoniae	219	367	1	2e-63	100	78997	AP018454.1
QacEΔ1 YP_003264406.1	Klebsiella pneumoniae strain NL194 plasmid pNL194, complete sequence	Klebsiella pneumoniae	219	439	1	2e-63	100	79307	GU585907.1
QacEΔ1 YP_003264406.1	Klebsiella pneumoniae strain NL194 plasmid pNL194, complete sequence	Klebsiella pneumoniae	219	439	1	2e-63	100	79307	GU585907.1
QacEΔ1 YP_003264406.1	Klebsiella pneumoniae strain N201205880 plasmid p205880-1FIIK, complete sequence	Klebsiella pneumoniae	219	219	1	2e-63	100	79463	MN824001.1
QacEΔ1 YP_003264406.1	Salmonella enterica subsp. enterica serovar Typhimurium strain 202 plasmid pSEM, complete sequence	Salmonella enterica subsp. enterica serovar Typhimurium	219	219	1	2e-63	100	79502	KM406490.1
QacEΔ1 YP_003264406.1	Klebsiella pneumoniae strain CriePir75 plasmid unnamed1, complete sequence	Klebsiella pneumoniae	219	219	1	2e-63	100	79562	CP063020.1
QacEΔ1 YP_003264406.1	Escherichia coli strain CC1702-01 plasmid pD2-NDM_1_1, complete sequence	Escherichia coli	219	219	1	2e-63	100	79613	MG702490.1
QacEΔ1 YP_003264406.1	Klebsiella pneumoniae strain AR_0138 plasmid tig00000004, complete sequence	Klebsiella pneumoniae	219	219	1	2e-63	100	79767	CP021761.1
QacEΔ1 YP_003264406.1	Escherichia coli plasmid pKH457-3-BE, complete sequence	Escherichia coli	219	219	1	2e-63	100	79798	KU353730.1
QacEΔ1 YP_003264406.1	Shigella flexneri strain ID134353 plasmid pSf2 genomic sequence	Shigella flexneri	219	219	1	2e-63	100	79827	MG767299.1
QacEΔ1 YP_003264406.1	Shigella flexneri strain AR-0424 plasmid pAR-0424-1, complete sequence	Shigella flexneri	219	219	1	2e-63	100	79831	CP044156.1
QacEΔ1 YP_003264406.1	Escherichia coli plasmid pWP4-S18-ESBL-07_3 DNA, complete genome, strain: WP4-S18-ESBL-07	Escherichia coli	219	219	1	2e-63	100	80029	AP022090.1
QacEΔ1 YP_003264406.1	Escherichia coli strain EC1188 plasmid pEC1188-NDM16, complete sequence	Escherichia coli	219	219	1	2e-63	100	80215	MH213345.1
QacEΔ1 YP_003264406.1	Shigella sonnei strain 506 plasmid pMHMC-004, complete sequence	Shigella sonnei	219	219	1	2e-63	100	80217	CP053755.1
QacEΔ1 YP_003264406.1	Pseudomonas putida HB3267 plasmid pPC9, complete sequence	Pseudomonas putida HB3267	219	367	1	2e-63	100	80360	CP003739.1
QacEΔ1 YP_003264406.1	Leclercia adecarboxylata strain P10164 plasmid pP10164-3, complete sequence	Leclercia adecarboxylata	219	219	1	2e-63	100	80460	KX710094.1
QacEΔ1 YP_003264406.1	Escherichia coli O157:H7 strain DEC5E plasmid pDEC5E-2, complete sequence	Escherichia coli O157:H7	219	219	1	2e-63	100	80565	CP038385.1
QacEΔ1 YP_003264406.1	Escherichia coli CEX25 plasmid pCEX25 DNA, complete sequence	Escherichia coli	219	219	1	2e-63	100	80814	LC556215.1
QacEΔ1 YP_003264406.1	Klebsiella pneumoniae CEX18 plasmid pCEX18 DNA, complete sequence	Klebsiella pneumoniae	219	219	1	2e-63	100	80842	LC556221.1
QacEΔ1 YP_003264406.1	Enterobacter cloacae CEX5 plasmid pCEX5 DNA, complete sequence	Enterobacter cloacae	219	219	1	2e-63	100	80859	LC556218.1
QacEΔ1 YP_003264406.1	Klebsiella pneumoniae CEX23 plasmid pCEX23 DNA, complete sequence	Klebsiella pneumoniae	219	219	1	2e-63	100	80890	LC556222.1
QacEΔ1 YP_003264406.1	Escherichia coli CEX14 plasmid pCEX14 DNA, complete sequence	Escherichia coli	219	219	1	2e-63	100	80907	LC556216.1
QacEΔ1 YP_003264406.1	Escherichia coli CEX3 plasmid pCEX3 DNA, complete sequence	Escherichia coli	219	219	1	2e-63	100	80915	LC556217.1
QacEΔ1 YP_003264406.1	Shigella sonnei strain AUSMDU00010534 plasmid pAUSMDU00010534_02, complete sequence	Shigella sonnei	219	219	1	2e-63	100	80987	CP045934.1
QacEΔ1 YP_003264406.1	Enterobacter cloacae CEX4 plasmid pCEX4 DNA, complete sequence	Enterobacter cloacae	219	219	1	2e-63	100	80989	LC556220.1
QacEΔ1 YP_003264406.1	Shigella sonnei strain AUSMDU00008361 genome assembly, plasmid: 3	Shigella sonnei	219	219	1	2e-63	100	81059	LR213451.1
QacEΔ1 YP_003264406.1	Escherichia coli CEX24 plasmid pCEX24 DNA, complete sequence	Escherichia coli	219	219	1	2e-63	100	81153	LC556214.1
QacEΔ1 YP_003264406.1	Escherichia coli strain Eco-36682cz plasmid pEco-36682cz, complete sequence	Escherichia coli	219	219	1	2e-63	100	81348	MG557999.1
QacEΔ1 YP_003264406.1	Citrobacter freundii strain Cfr-36049cz plasmid pCrf-36049cz, complete sequence	Citrobacter freundii	219	219	1	2e-63	100	81348	MF497781.1
QacEΔ1 YP_003264406.1	Escherichia coli isolate 83ab6cb0-b38d-11e9-8998-68b599768938 genome assembly, plasmid: p14ARS_NMC0074-4	Escherichia coli	219	219	1	2e-63	100	81712	LR697129.1
QacEΔ1 YP_003264406.1	Enterobacter kobei strain C16 plasmid pC16_002, complete sequence	Enterobacter kobei	219	365	1	2e-63	100	82010	CP042580.1
QacEΔ1 YP_003264406.1	Leclercia adecarboxylata strain E1 plasmid pE1_004, complete sequence	Leclercia adecarboxylata	219	365	1	2e-63	100	82010	CP042509.1
QacEΔ1 YP_003264406.1	Acinetobacter baumannii strain Ab8098 plasmid pAb8098, complete sequence	Acinetobacter baumannii	219	219	1	2e-63	100	82667	KY022424.1
QacEΔ1 YP_003264406.1	Escherichia coli APEC strain 7122 (O78:K80:H9) plasmid pChi7122-2 complete sequence	Escherichia coli	219	219	1	2e-63	100	82676	FR851303.1
QacEΔ1 YP_003264406.1	Klebsiella pneumoniae strain 555 plasmid pSCKLB555-4, complete sequence	Klebsiella pneumoniae	219	219	1	2e-63	100	82768	CP043936.1
QacEΔ1 YP_003264406.1	Shigella flexneri 7b strain 94-3007 plasmid unnamed2, complete sequence	Shigella flexneri 7b	219	219	1	2e-63	100	82833	CP024475.1
QacEΔ1 YP_003264406.1	Klebsiella pneumoniae strain ST709 plasmid pCC1410-2, complete sequence	Klebsiella pneumoniae	219	219	1	2e-63	100	82841	KY288024.1
QacEΔ1 YP_003264406.1	Shigella flexneri strain ID134382 plasmid pSf1 genomic sequence	Shigella flexneri	219	219	1	2e-63	100	82860	MG767300.1
QacEΔ1 YP_003264406.1	Shigella flexneri strain AUSMDU00008355 genome assembly, plasmid: 2	Shigella flexneri	219	219	1	2e-63	100	82887	LR213453.1
QacEΔ1 YP_003264406.1	Phytobacter ursingii strain CAV1151 plasmid pCAV1151-83, complete sequence	Phytobacter ursingii	219	219	1	2e-63	100	82986	CP011599.1
QacEΔ1 YP_003264406.1	Escherichia coli E317 plasmid pE317_IMP6 DNA, complete sequence	Escherichia coli	219	219	1	2e-63	100	83281	AP022367.1
QacEΔ1 YP_003264406.1	Escherichia coli strain ECOR 48 genome assembly, plasmid: RCS84_p	Escherichia coli	219	219	1	2e-63	100	83309	LT985305.1
QacEΔ1 YP_003264406.1	Shigella flexneri strain AUSMDU00022017 genome assembly, plasmid: 3	Shigella flexneri	219	219	1	2e-63	100	83425	LR861790.1
QacEΔ1 YP_003264406.1	Escherichia coli YJ4 plasmid pYJ4-NDM5 DNA, complete genome	Escherichia coli	219	219	1	2e-63	100	83461	AP023231.1
QacEΔ1 YP_003264406.1	Shigella flexneri 2a strain AUSMDU00010535 plasmid pAUSMDU00010535_02, complete sequence	Shigella flexneri 2a	219	219	1	2e-63	100	83548	CP045943.1
QacEΔ1 YP_003264406.1	Acinetobacter baumannii strain AB5075-UW plasmid p1AB5075, complete sequence	Acinetobacter baumannii	219	219	1	2e-63	100	83610	CP008707.1
QacEΔ1 YP_003264406.1	Escherichia coli strain EC2 plasmid pEC2_2, complete sequence	Escherichia coli	219	219	1	2e-63	100	83648	CP041957.1
QacEΔ1 YP_003264406.1	Klebsiella oxytoca strain CAV1374 plasmid pCAV1374-84, complete sequence	Klebsiella oxytoca	219	219	1	2e-63	100	83652	CP011632.1
QacEΔ1 YP_003264406.1	Shigella dysenteriae 1 strain CAR10 plasmid pCAR10, complete sequence	Shigella dysenteriae 1	219	219	1	2e-63	100	83692	KT754161.1
QacEΔ1 YP_003264406.1	Citrobacter freundii strain CFSTE plasmid pT-OXA-181, complete sequence	Citrobacter freundii	219	219	1	2e-63	100	83698	JQ996150.1
QacEΔ1 YP_003264406.1	Klebsiella pneumoniae strain BK31551 plasmid pBK31551, complete sequence	Klebsiella pneumoniae	219	496	1	2e-63	100	83712	JX193301.1
QacEΔ1 YP_003264406.1	Serratia marcescens strain SCH909 plasmid pSCH909, complete sequence	Serratia marcescens	219	219	1	2e-63	100	83750	CP063239.1
QacEΔ1 YP_003264406.1	Shigella sonnei strain AUSMDU00008333 genome assembly, plasmid: 4	Shigella sonnei	219	219	1	2e-63	100	83905	LR213461.1
QacEΔ1 YP_003264406.1	Escherichia coli strain D2 plasmid A, complete genome	Escherichia coli	219	219	1	2e-63	100	83922	CP010138.1
QacEΔ1 YP_003264406.1	Klebsiella pneumoniae strain CriePir120 plasmid unnamed2, complete sequence	Klebsiella pneumoniae	219	219	1	2e-63	100	84069	CP063010.1
QacEΔ1 YP_003264406.1	Pseudomonas aeruginosa DIM-1 encoding region genomic sequence	Pseudomonas aeruginosa	219	219	1	2e-63	100	84126	MK450539.1
QacEΔ1 YP_003264406.1	Klebsiella pneumoniae plasmid pKP112, complete sequence, strain KP112	Klebsiella pneumoniae	219	219	1	2e-63	100	84252	LN864819.1
QacEΔ1 YP_003264406.1	Escherichia coli strain SCU-486 plasmid pSCU-486-1, complete sequence	Escherichia coli	219	219	1	2e-63	100	84296	CP051750.1
QacEΔ1 YP_003264406.1	Citrobacter sp. S40-1-2 plasmid pS40-2, complete sequence	Citrobacter sp. S40-1-2	219	439	1	2e-63	100	84545	CP045842.1
QacEΔ1 YP_003264406.1	Citrobacter sp. S40-1-2 plasmid pS40-2, complete sequence	Citrobacter sp. S40-1-2	219	439	1	2e-63	100	84545	CP045842.1
QacEΔ1 YP_003264406.1	Citrobacter sp. H12-3-2 plasmid pH12-2, complete sequence	Citrobacter sp. H12-3-2	219	439	1	2e-63	100	84545	CP045839.1
QacEΔ1 YP_003264406.1	Citrobacter sp. H12-3-2 plasmid pH12-2, complete sequence	Citrobacter sp. H12-3-2	219	439	1	2e-63	100	84545	CP045839.1
QacEΔ1 YP_003264406.1	Acinetobacter baumannii genome assembly Acinetobacter baumannii CHI-32, plasmid : pNDM-32	Acinetobacter baumannii	219	219	1	2e-63	100	84623	LN833432.1
QacEΔ1 YP_003264406.1	Klebsiella pneumoniae strain MRK9 plasmid unnamed4	Klebsiella pneumoniae	219	219	1	2e-63	100	84647	CP043863.1
QacEΔ1 YP_003264406.1	plasmid pFBAOT6 from Aeromonas punctata (Aeromonas caviae) HGB5, complete sequence	Aeromonas caviae	219	219	1	2e-63	100	84749	CR376602.1
QacEΔ1 YP_003264406.1	Escherichia coli strain ATCC 43896 plasmid unnamed3, complete sequence	Escherichia coli	219	219	1	2e-63	100	84894	CP024281.1
QacEΔ1 YP_003264406.1	Providencia rettgeri BML2531 plasmid: pBML2531 DNA, complete genome	Providencia rettgeri	219	370	1	2e-63	100	84930	AP022376.1
QacEΔ1 YP_003264406.1	Enterobacter hormaechei strain CAV1668 plasmid pCAV1668-85, complete sequence	Enterobacter hormaechei	219	219	1	2e-63	100	85187	CP011583.1
QacEΔ1 YP_003264406.1	Escherichia coli strain AR_0114 plasmid unitig_2, complete sequence	Escherichia coli	219	219	1	2e-63	100	85195	CP021734.1
QacEΔ1 YP_003264406.1	Escherichia coli strain SCU-118 plasmid pSCU-118-1, complete sequence	Escherichia coli	219	219	1	2e-63	100	85236	CP051717.1
QacEΔ1 YP_003264406.1	Salmonella enterica subsp. enterica serovar Enteritidis plasmid pSEN-BT, strain D7795	Salmonella enterica subsp. enterica serovar Enteritidis	219	219	1	2e-63	100	85310	LN879484.1
QacEΔ1 YP_003264406.1	Klebsiella pneumoniae subsp. pneumoniae KPNIH24 plasmid pKPC-484, complete sequence	Klebsiella pneumoniae subsp. pneumoniae KPNIH24	219	219	1	2e-63	100	85473	CP008798.1
QacEΔ1 YP_003264406.1	Citrobacter freundii strain CAV1857 plasmid pKPC_CAV1857-85, complete sequence	Citrobacter freundii	219	219	1	2e-63	100	85575	CP037737.1
QacEΔ1 YP_003264406.1	Klebsiella pneumoniae A1-3 plasmid pA1-3 DNA, complete sequence	Klebsiella pneumoniae	219	219	1	2e-63	100	86197	LC508263.1
QacEΔ1 YP_003264406.1	Klebsiella pneumoniae A2-1 plasmid pA2-4 DNA, complete sequence	Klebsiella pneumoniae	219	219	1	2e-63	100	86197	LC508722.1
QacEΔ1 YP_003264406.1	Klebsiella pneumoniae A1-1 plasmid pKp1-1 genomic DNA, complete sequence	Klebsiella pneumoniae	219	219	1	2e-63	100	86197	LC505604.1
QacEΔ1 YP_003264406.1	Salmonella enterica subsp. enterica serovar Havana strain Sal_373 plasmid pSEIL-3, complete sequence	Salmonella enterica subsp. enterica serovar Havana	219	219	1	2e-63	100	86207	MN380440.1
QacEΔ1 YP_003264406.1	Edwardsiella piscicida strain CK41 plasmid pCK41, complete sequence	Edwardsiella piscicida	219	219	1	2e-63	100	86371	CP047672.1
QacEΔ1 YP_003264406.1	Enterobacter hormaechei strain E5 plasmid pE5_003, complete sequence	Enterobacter hormaechei	219	498	1	2e-63	100	86404	CP042574.1
QacEΔ1 YP_003264406.1	Shigella flexneri 2a strain 981 plasmid 981p2, complete sequence	Shigella flexneri 2a	219	219	1	2e-63	100	86407	CP012139.1
QacEΔ1 YP_003264406.1	Enterobacter cloacae strain 30860 plasmid p30860-tetA, complete sequence	Enterobacter cloacae	219	219	1	2e-63	100	86461	MG764554.1
QacEΔ1 YP_003264406.1	Escherichia coli genome assembly FHI29, scaffold scaffold-10_contig-12.0_1_86470_[organism:Escherichia	Escherichia coli	219	219	1	2e-63	100	86470	LM995849.1
QacEΔ1 YP_003264406.1	Klebsiella pneumoniae strain F132 plasmid pF132_3, complete sequence	Klebsiella pneumoniae	219	219	1	2e-63	100	86589	CP026148.1
QacEΔ1 YP_003264406.1	Klebsiella pneumoniae strain F77 plasmid pF77_3, complete sequence	Klebsiella pneumoniae	219	219	1	2e-63	100	86594	CP026139.1
QacEΔ1 YP_003264406.1	Cronobacter sp. strain CR-13-12 plasmid pCR-13-12-NDM-1, complete sequence	Cronobacter sp.	219	404	1	2e-63	100	86619	MN175388.1
QacEΔ1 YP_003264406.1	Escherichia coli strain 717 genome assembly, plasmid: RCS51TR717_p	Escherichia coli	219	219	1	2e-63	100	86770	LT985264.1
QacEΔ1 YP_003264406.1	Klebsiella aerogenes plasmid pMRY13-134EAE_1 DNA, complete genome, strain: MRY13-134	Klebsiella aerogenes	219	367	1	2e-63	100	86881	AP018455.1
QacEΔ1 YP_003264406.1	Klebsiella pneumoniae SMKP03 plasmid pSMKP03M DNA, complete sequence	Klebsiella pneumoniae	219	352	1	2e-63	100	86902	AP023150.1
QacEΔ1 YP_003264406.1	Uncultured bacterium plasmid pARM26, complete sequence	uncultured bacterium	219	219	1	2e-63	100	86948	KP294350.1
QacEΔ1 YP_003264406.1	Escherichia coli strain 38 plasmid p38_A-OXA140, complete sequence	Escherichia coli	219	447	1	2e-63	100	86996	CP048377.1
QacEΔ1 YP_003264406.1	Escherichia coli strain GUE plasmid pGUE-NDM, complete sequence	Escherichia coli	219	219	1	2e-63	100	87021	JQ364967.1
QacEΔ1 YP_003264406.1	Klebsiella pneumoniae strain JX-CR-hvKP-8 plasmid pJX8-3, complete sequence	Klebsiella pneumoniae	219	219	1	2e-63	100	87179	CP064220.1
QacEΔ1 YP_003264406.1	Klebsiella oxytoca plasmid pKOI-34 DNA, complete genome, strain: MS5279	Klebsiella oxytoca	219	511	1	2e-63	100	87343	AB715422.2
QacEΔ1 YP_003264406.1	Uncultured bacterium plasmid pEFC36a, complete sequence	uncultured bacterium	219	219	1	2e-63	100	87419	JX486126.1
QacEΔ1 YP_003264406.1	Klebsiella pneumoniae strain KPNIH45 plasmid unnamed2, complete sequence	Klebsiella pneumoniae	219	367	1	2e-63	100	87465	CP036447.1
QacEΔ1 YP_003264406.1	Escherichia coli strain SCU-397 plasmid pSCU-397-2	Escherichia coli	219	219	1	2e-63	100	87500	CP054830.1
QacEΔ1 YP_003264406.1	Escherichia coli plasmid pM107_FII DNA, complete genome, isolate: M107	Escherichia coli	219	219	1	2e-63	100	87587	AP018138.1
QacEΔ1 YP_003264406.1	Escherichia coli strain NMI5428/11 plasmid pMC-NDM, complete sequence	Escherichia coli	219	219	1	2e-63	100	87619	HG003695.1
QacEΔ1 YP_003264406.1	Klebsiella pneumoniae JUNP 254 plasmid pJUNP254 DNA, complete genome	Klebsiella pneumoniae	219	219	1	2e-63	100	87681	LC506719.1
QacEΔ1 YP_003264406.1	Escherichia coli strain WCHEC020032 plasmid pCTXM3_020032, complete sequence	Escherichia coli	219	219	1	2e-63	100	87704	CP034964.1
QacEΔ1 YP_003264406.1	Citrobacter freundii strain E51 plasmid pE51_003, complete sequence	Citrobacter freundii	219	498	1	2e-63	100	87731	CP042537.1
QacEΔ1 YP_003264406.1	Citrobacter freundii strain E11 plasmid pE11_002, complete sequence	Citrobacter freundii	219	498	1	2e-63	100	87731	CP042526.1
QacEΔ1 YP_003264406.1	Klebsiella pneumoniae strain C2 plasmid pC2_002, complete sequence	Klebsiella pneumoniae	219	498	1	2e-63	100	87731	CP042522.1
QacEΔ1 YP_003264406.1	Serratia marcescens strain E28 plasmid pE28_002, complete sequence	Serratia marcescens	219	498	1	2e-63	100	87731	CP042514.1
QacEΔ1 YP_003264406.1	Enterobacter cloacae strain El1573 plasmid pEl1573, complete sequence	Enterobacter cloacae	219	498	1	2e-63	100	87731	JX101693.1
QacEΔ1 YP_003264406.1	Escherichia coli THO-015 plasmid pTHO-015-1 DNA, complete sequence	Escherichia coli	219	219	1	2e-63	100	88121	AP022550.1
QacEΔ1 YP_003264406.1	Klebsiella pneumoniae strain E16KP0311 plasmid pE16KP0311-3, complete sequence	Klebsiella pneumoniae	219	219	1	2e-63	100	88165	CP052622.1
QacEΔ1 YP_003264406.1	Escherichia coli isolate E. coli NRZ14408 genome assembly, plasmid: p14408_2	Escherichia coli	219	352	1	2e-63	100	88196	LT599827.1
QacEΔ1 YP_003264406.1	Proteus mirabilis strain PmCHA genomic island 1, complete sequence	Proteus mirabilis	219	439	1	2e-63	100	88202	KJ411925.1
QacEΔ1 YP_003264406.1	Proteus mirabilis strain PmCHA genomic island 1, complete sequence	Proteus mirabilis	219	439	1	2e-63	100	88202	KJ411925.1
QacEΔ1 YP_003264406.1	Klebsiella pneumoniae subsp. pneumoniae MGH 78578 plasmid pKPN5, complete sequence	Klebsiella pneumoniae subsp. pneumoniae MGH 78578	219	289	1	2e-63	100	88582	CP000650.1
QacEΔ1 YP_003264406.1	Klebsiella pneumoniae strain CAV1042 plasmid pKPC_CAV1042-89, complete sequence	Klebsiella pneumoniae	219	219	1	2e-63	100	88688	CP018669.1
QacEΔ1 YP_003264406.1	Klebsiella pneumoniae TA6363 plasmid pTMTA63632 DNA, complete genome	Klebsiella pneumoniae	219	219	1	2e-63	100	88953	AP019667.1
QacEΔ1 YP_003264406.1	Klebsiella aerogenes strain C9 plasmid pC9_002, complete sequence	Klebsiella aerogenes	219	498	1	2e-63	100	88956	CP042532.1
QacEΔ1 YP_003264406.1	Enterobacter hormaechei strain C44 plasmid pC44_002, complete sequence	Enterobacter hormaechei	219	498	1	2e-63	100	88956	CP042568.1
QacEΔ1 YP_003264406.1	Enterobacter hormaechei strain C4 plasmid pC4_002, complete sequence	Enterobacter hormaechei	219	498	1	2e-63	100	88956	CP042542.1
QacEΔ1 YP_003264406.1	Klebsiella aerogenes strain 035 plasmid p035_A-VIM-1, complete sequence	Klebsiella aerogenes	219	439	1	2e-63	100	88962	CP050069.1
QacEΔ1 YP_003264406.1	Klebsiella aerogenes strain 035 plasmid p035_A-VIM-1, complete sequence	Klebsiella aerogenes	219	439	1	2e-63	100	88962	CP050069.1
QacEΔ1 YP_003264406.1	Shigella sonnei strain 183660 plasmid p183660, complete sequence	Shigella sonnei	219	219	1	2e-63	100	88976	KX008967.1
QacEΔ1 YP_003264406.1	Escherichia coli strain 06K2206 plasmid LM6771, complete sequence	Escherichia coli	219	219	1	2e-63	100	89090	KX009507.1
QacEΔ1 YP_003264406.1	Escherichia coli strain SDCRK18-7 plasmid pNDM-SDCRK18-7, complete sequence	Escherichia coli	219	439	1	2e-63	100	89325	MN641485.1
QacEΔ1 YP_003264406.1	Escherichia coli strain SDCRK18-7 plasmid pNDM-SDCRK18-7, complete sequence	Escherichia coli	219	439	1	2e-63	100	89325	MN641485.1
QacEΔ1 YP_003264406.1	Shigella sonnei strain 19.0820.1561 plasmid p19-0820-1561, complete sequence	Shigella sonnei	219	219	1	2e-63	100	89387	CP049174.1
QacEΔ1 YP_003264406.1	Citrobacter freundii plasmid pCTX-M3, complete sequence	Citrobacter freundii	219	219	1	2e-63	100	89468	AF550415.2
QacEΔ1 YP_003264406.1	Shigella sonnei strain ID127706 plasmid pSs1 genomic sequence	Shigella sonnei	219	219	1	2e-63	100	89529	MG767298.1
QacEΔ1 YP_003264406.1	Klebsiella pneumoniae strain AR_0126 plasmid tig00000001, complete sequence	Klebsiella pneumoniae	219	289	1	2e-63	100	89621	CP021741.1
QacEΔ1 YP_003264406.1	Klebsiella pneumoniae strain CAV1016 plasmid pCAV1016-90, complete sequence	Klebsiella pneumoniae	219	289	1	2e-63	100	89621	CP017935.1
QacEΔ1 YP_003264406.1	Escherichia coli strain ECOR 31 genome assembly, plasmid: RCS89_p	Escherichia coli	219	219	1	2e-63	100	89661	LT985304.1
QacEΔ1 YP_003264406.1	Klebsiella pneumoniae strain ST147 plasmid pCC1409-1, complete sequence	Klebsiella pneumoniae	219	219	1	2e-63	100	89745	KT725789.1
QacEΔ1 YP_003264406.1	Klebsiella oxytoca strain ATCC 51983 plasmid pACM1, complete sequence	Klebsiella oxytoca	219	219	1	2e-63	100	89977	KJ541681.1
QacEΔ1 YP_003264406.1	Klebsiella pneumoniae strain KP5 plasmid pSg1-NDM, complete sequence	Klebsiella pneumoniae	219	439	1	2e-63	100	90103	CP011839.1
QacEΔ1 YP_003264406.1	Klebsiella pneumoniae strain KP5 plasmid pSg1-NDM, complete sequence	Klebsiella pneumoniae	219	439	1	2e-63	100	90103	CP011839.1
QacEΔ1 YP_003264406.1	Escherichia coli B171 plasmid pB171_90, complete sequence	Escherichia coli B171	219	219	1	2e-63	100	90229	CP021212.1
QacEΔ1 YP_003264406.1	Escherichia coli strain 694 genome assembly, plasmid: RCS55_pI	Escherichia coli	219	219	1	2e-63	100	90270	LT985387.1
QacEΔ1 YP_003264406.1	Klebsiella pneumoniae strain KP38731 plasmid unnamed13 sequence	Klebsiella pneumoniae	219	268	1	2e-63	100	90274	CP014297.1
QacEΔ1 YP_003264406.1	Escherichia coli strain 721 genome assembly, plasmid: RCS40_p	Escherichia coli	219	219	1	2e-63	100	90291	LT985241.1
QacEΔ1 YP_003264406.1	Escherichia coli plasmid pM109_FII DNA, complete genome, isolate: M109	Escherichia coli	219	219	1	2e-63	100	90294	AP018139.1
QacEΔ1 YP_003264406.1	Escherichia coli strain 118UI plasmid pEco118UIb, complete sequence	Escherichia coli	219	219	1	2e-63	100	90328	CP032516.1
QacEΔ1 YP_003264406.1	Enterbacter aerogenes strain EA49 plasmid pEA49-KPC, complete sequence	Klebsiella aerogenes	219	219	1	2e-63	100	90351	KU318419.1
QacEΔ1 YP_003264406.1	Klebsiella pneumoniae plasmid pFOX-7a, complete sequence	Klebsiella pneumoniae	219	219	1	2e-63	100	90439	HG934082.1
QacEΔ1 YP_003264406.1	Enterobacter hormaechei strain CAV1669 plasmid pKPC_CAV1669, complete sequence	Enterobacter hormaechei	219	219	1	2e-63	100	90452	CP011649.1
QacEΔ1 YP_003264406.1	Enterobacter hormaechei strain CAV1411 plasmid pKPC_CAV1411, complete sequence	Enterobacter hormaechei	219	219	1	2e-63	100	90452	CP011580.1
QacEΔ1 YP_003264406.1	Enterobacter hormaechei strain CAV1311 plasmid pKPC_CAV1311, complete sequence	Enterobacter hormaechei	219	219	1	2e-63	100	90452	CP011571.1
QacEΔ1 YP_003264406.1	Acinetobacter seifertii strain AS78 plasmid pAS78-1, complete sequence	Acinetobacter seifertii	219	275	1	2e-63	100	90596	CP061552.1
QacEΔ1 YP_003264406.1	Klebsiella pneumoniae strain JX-CR-hvKP-10 plasmid pJX10-2, complete sequence	Klebsiella pneumoniae	219	219	1	2e-63	100	90714	CP064260.1
QacEΔ1 YP_003264406.1	Klebsiella pneumoniae strain JX-CR-hvKP-9 plasmid pJX9-3, complete sequence	Klebsiella pneumoniae	219	219	1	2e-63	100	90714	CP064214.1
QacEΔ1 YP_003264406.1	Escherichia coli O25b:H4-ST131 strain U17 plasmid pU17, complete sequence	Escherichia coli O25b:H4-ST131	219	219	1	2e-63	100	90765	MK295827.1
QacEΔ1 YP_003264406.1	Escherichia coli plasmid pLZ135-NDM, complete sequence	Escherichia coli	219	439	1	2e-63	100	90845	MF353156.1
QacEΔ1 YP_003264406.1	Escherichia coli plasmid pLZ135-NDM, complete sequence	Escherichia coli	219	439	1	2e-63	100	90845	MF353156.1
QacEΔ1 YP_003264406.1	Escherichia coli strain R71 genome assembly, plasmid: RCS70_p	Escherichia coli	219	219	1	2e-63	100	91487	LT985275.1
QacEΔ1 YP_003264406.1	Escherichia coli strain BM21 plasmid RIP71a, complete sequence	Escherichia coli	219	219	1	2e-63	100	91490	MN626601.1
QacEΔ1 YP_003264406.1	Escherichia coli strain FDAARGOS_433 plasmid unnamed2, complete sequence	Escherichia coli	219	219	1	2e-63	100	91648	CP023895.1
QacEΔ1 YP_003264406.1	Escherichia coli strain WCHEC020031 plasmid pOXA1_020031, complete sequence	Escherichia coli	219	219	1	2e-63	100	91652	CP033400.1
QacEΔ1 YP_003264406.1	Klebsiella pneumoniae strain JX-CR-hvKP-7 plasmid pJX7-3, complete sequence	Klebsiella pneumoniae	219	219	1	2e-63	100	91913	CP064226.1
QacEΔ1 YP_003264406.1	Escherichia coli STN0717-11 plasmid pSTN0717-11-1 DNA, complete sequence	Escherichia coli	219	219	1	2e-63	100	91989	AP022479.1
QacEΔ1 YP_003264406.1	Citrobacter freundii strain ACM130 plasmid pACM130, partial sequence	Citrobacter freundii	219	219	1	2e-63	100	92091	KU530222.1
QacEΔ1 YP_003264406.1	Klebsiella oxytoca strain CAV1335 plasmid pCAV1335-92, complete sequence	Klebsiella oxytoca	219	439	1	2e-63	100	92095	CP011614.1
QacEΔ1 YP_003264406.1	Klebsiella oxytoca strain CAV1335 plasmid pCAV1335-92, complete sequence	Klebsiella oxytoca	219	439	1	2e-63	100	92095	CP011614.1
QacEΔ1 YP_003264406.1	Escherichia coli strain EC1515 plasmid pEC1515-2, complete sequence	Escherichia coli	219	219	1	2e-63	100	92350	CP021846.1
QacEΔ1 YP_003264406.1	Escherichia coli strain EC974 plasmid pEC974-2, complete sequence	Escherichia coli	219	219	1	2e-63	100	92385	CP021842.1
QacEΔ1 YP_003264406.1	Escherichia coli ACN001 plasmid pACN001-F, complete sequence	Escherichia coli ACN001	219	219	1	2e-63	100	92447	KC853439.1
QacEΔ1 YP_003264406.1	Enterobacter cloacae plasmid pWP5-S18-CRE-02_2 DNA, complete genome, strain: WP5-S18-CRE-02	Enterobacter cloacae	219	219	1	2e-63	100	92491	AP022128.1
QacEΔ1 YP_003264406.1	Acinetobacter baumannii strain D13 clone GC1 KL1 capsule biosynthesis locus, multiple antibiotic resistance island AbaR8, and OCL5 outer core oligosaccharide biosynthesis locus	Acinetobacter baumannii	219	266	1	2e-63	100	92502	HM590877.5
QacEΔ1 YP_003264406.1	Escherichia coli E2855 plasmid pE2855-3 DNA, complete genome	Escherichia coli	219	219	1	2e-63	100	92697	AP018799.1
QacEΔ1 YP_003264406.1	Escherichia coli strain IVRI Kol CP4 plasmid p1ESCUMpO83_CORR	Escherichia coli	219	219	1	2e-63	100	92840	CP034254.1
QacEΔ1 YP_003264406.1	Escherichia coli strain 69 plasmid p6007-1	Escherichia coli	219	219	1	2e-63	100	92869	CP041523.1
QacEΔ1 YP_003264406.1	Escherichia coli strain RHBSTW-00081 plasmid pRHBSTW-00081_2, complete sequence	Escherichia coli	219	219	1	2e-63	100	92934	CP056874.1
QacEΔ1 YP_003264406.1	Escherichia coli strain RHBSTW-00082 plasmid pRHBSTW-00082_2, complete sequence	Escherichia coli	219	219	1	2e-63	100	92934	CP056871.1
QacEΔ1 YP_003264406.1	Acinetobacter baumannii strain 255_n plasmid p255n_1, complete sequence	Acinetobacter baumannii	219	219	1	2e-63	100	92939	KT852971.1
QacEΔ1 YP_003264406.1	Klebsiella pneumoniae strain N1059-5At plasmid pN1059-5At, complete sequence	Klebsiella pneumoniae	219	219	1	2e-63	100	92970	CP063857.1
QacEΔ1 YP_003264406.1	Klebsiella pneumoniae strain BA12818 plasmid pIncFII, complete sequence	Klebsiella pneumoniae	219	219	1	2e-63	100	92972	CP054171.1
QacEΔ1 YP_003264406.1	Escherichia coli strain E308 plasmid pLKSZ04, complete sequence	Escherichia coli	219	219	1	2e-63	100	92978	CP030285.1
QacEΔ1 YP_003264406.1	Escherichia coli strain ESBL-315 plasmid pESBL-315, complete sequence	Escherichia coli	219	219	1	2e-63	100	93037	CP008738.1
QacEΔ1 YP_003264406.1	Escherichia coli strain 557 genome assembly, plasmid: RCS32TR557_p	Escherichia coli	219	219	1	2e-63	100	93070	LT985234.1
QacEΔ1 YP_003264406.1	Escherichia coli strain SF-173 plasmid pSF-173-1, complete sequence	Escherichia coli	219	219	1	2e-63	100	93074	CP012632.1
QacEΔ1 YP_003264406.1	Escherichia coli plasmid pM105_mF DNA, complete genome, isolate: M105	Escherichia coli	219	219	1	2e-63	100	93258	AP018137.1
QacEΔ1 YP_003264406.1	Escherichia coli 23-Ec-C-13 plasmid p23C13-2, sequence_id: contig1	Escherichia coli	219	277	1	2e-63	100	93281	LC501556.1
QacEΔ1 YP_003264406.1	Escherichia coli strain SCU-125 plasmid pSCU-125-2, complete sequence	Escherichia coli	219	219	1	2e-63	100	93339	CP051702.1
QacEΔ1 YP_003264406.1	Escherichia coli strain ECOR 37 genome assembly, plasmid: RCS88_p	Escherichia coli	219	219	1	2e-63	100	93395	LT985306.1
QacEΔ1 YP_003264406.1	Klebsiella pneumoniae M941 plasmid pM941-NDM5 DNA, complete genome	Klebsiella pneumoniae	219	219	1	2e-63	100	93470	AP023454.1
QacEΔ1 YP_003264406.1	Escherichia coli F070 plasmid pF070-NDM5 DNA, complete genome	Escherichia coli	219	439	1	2e-63	100	93649	AP023238.1
QacEΔ1 YP_003264406.1	Escherichia coli F070 plasmid pF070-NDM5 DNA, complete genome	Escherichia coli	219	439	1	2e-63	100	93649	AP023238.1
QacEΔ1 YP_003264406.1	Escherichia coli NIPH17_0020 plasmid pNIPH17_0020_1 DNA, complete sequence	Escherichia coli	219	314	1	2e-63	100	93836	LC483178.1
QacEΔ1 YP_003264406.1	Escherichia coli O80:H26 strain EC-107 plasmid pET6.2-IncFII, complete sequence	Escherichia coli O80:H26	219	219	1	2e-63	100	94175	CP043219.1
QacEΔ1 YP_003264406.1	Shigella flexneri 2b plasmid R100 DNA, complete sequence	Shigella flexneri 2b	219	219	1	2e-63	100	94281	AP000342.1
QacEΔ1 YP_003264406.1	Escherichia coli plasmid NR1, complete sequence	Escherichia coli	219	219	1	2e-63	100	94289	DQ364638.1
QacEΔ1 YP_003264406.1	Klebsiella pneumoniae strain 3214 plasmid p3_3214, complete sequence	Klebsiella pneumoniae	219	352	1	2e-63	100	94396	CP028853.1
QacEΔ1 YP_003264406.1	Escherichia coli strain K-12 plasmid pDM0133, complete sequence	Escherichia coli	219	219	1	2e-63	100	94587	KJ170699.1
QacEΔ1 YP_003264406.1	Escherichia coli YJ6 plasmid pYJ6-NDM5 DNA, complete genome	Escherichia coli	219	219	1	2e-63	100	94613	AP023236.1
QacEΔ1 YP_003264406.1	Escherichia coli plasmid pM214_FII DNA, complete genome, isolate: M214	Escherichia coli	219	219	1	2e-63	100	94643	AP018144.1
QacEΔ1 YP_003264406.1	Escherichia coli isolate EC-1639 genome assembly, plasmid: 2	Escherichia coli	219	219	1	2e-63	100	94720	LR025102.1
QacEΔ1 YP_003264406.1	Klebsiella pneumoniae strain ST147 plasmid pCC1410-1, complete sequence	Klebsiella pneumoniae	219	219	1	2e-63	100	95005	KT725788.1
QacEΔ1 YP_003264406.1	Pseudomonas aeruginosa strain RI_KMU-P11 genomic island PAGI-16 genomic sequence	Pseudomonas aeruginosa	219	362	1	2e-63	100	95029	KX196167.1
QacEΔ1 YP_003264406.1	Escherichia coli G0138 plasmid pG0138 DNA, complete sequence	Escherichia coli	219	219	1	2e-63	100	95228	LC520277.1
QacEΔ1 YP_003264406.1	Klebsiella pneumoniae isolate 836ac8ea-b38d-11e9-8998-68b599768938 genome assembly, plasmid: p14ARS_VSM0843-1	Klebsiella pneumoniae	219	443	1	2e-63	100	95284	LR697132.1
QacEΔ1 YP_003264406.1	Pseudomonas aeruginosa strain PA34 plasmid pMKPA34-1, complete sequence	Pseudomonas aeruginosa	219	219	1	2e-63	100	95404	MH547560.1
QacEΔ1 YP_003264406.1	Escherichia coli strain 518 genome assembly, plasmid: RCS28_pI	Escherichia coli	219	219	1	2e-63	100	95442	LT985227.1
QacEΔ1 YP_003264406.1	Klebsiella pneumoniae strain F93-2 plasmid pF93-2_1, complete sequence	Klebsiella pneumoniae	219	219	1	2e-63	100	95560	CP026158.1
QacEΔ1 YP_003264406.1	Shigella flexneri 4c strain 1602 plasmid unnamed2, complete sequence	Shigella flexneri 4c	219	219	1	2e-63	100	95633	CP020338.1
QacEΔ1 YP_003264406.1	Klebsiella pneumoniae strain KP1814 plasmid pKP1814-3, complete sequence	Klebsiella pneumoniae	219	219	1	2e-63	100	95701	KX839209.1
QacEΔ1 YP_003264406.1	Escherichia coli strain 16-50 plasmid pNDM-EC16-50, complete sequence	Escherichia coli	219	219	1	2e-63	100	95724	MG515250.1
QacEΔ1 YP_003264406.1	Salmonella enterica subsp. enterica serovar Enteritidis strain 69-3861 plasmid pSE69-3861-1, complete sequence	Salmonella enterica subsp. enterica serovar Enteritidis	219	219	1	2e-63	100	95773	CP018638.1
QacEΔ1 YP_003264406.1	Serratia marcescens strain NCTC 50331 plasmid R1215, complete sequence	Serratia marcescens	219	219	1	2e-63	100	95855	KU315015.1
QacEΔ1 YP_003264406.1	Klebsiella pneumoniae E328 plasmid pE328_IMP6 DNA, complete sequence	Klebsiella pneumoniae	219	219	1	2e-63	100	96042	AP022370.1
QacEΔ1 YP_003264406.1	Klebsiella pneumoniae strain Kp_Goe_149473 plasmid pKp_Goe_473-2, complete sequence	Klebsiella pneumoniae	219	219	1	2e-63	100	96070	CP018689.1
QacEΔ1 YP_003264406.1	Klebsiella pneumoniae strain KP_Goe_828304 plasmid pKp_Goe_304-2, complete sequence	Klebsiella pneumoniae	219	219	1	2e-63	100	96073	CP018722.1
QacEΔ1 YP_003264406.1	Klebsiella pneumoniae strain Kp_Goe_152021 plasmid pKp_Goe_021-2, complete sequence	Klebsiella pneumoniae	219	219	1	2e-63	100	96074	CP018716.1
QacEΔ1 YP_003264406.1	Klebsiella pneumoniae strain Kp_Goe_827026 plasmid pKp_Goe_026-2, complete sequence	Klebsiella pneumoniae	219	219	1	2e-63	100	96073	CP018710.1
QacEΔ1 YP_003264406.1	Klebsiella pneumoniae strain Kp_Goe_827024 plasmid pKp_Goe_024-2, complete sequence	Klebsiella pneumoniae	219	219	1	2e-63	100	96073	CP018704.1
QacEΔ1 YP_003264406.1	Klebsiella pneumoniae strain Kp_Goe_149832 plasmid pKp_Goe_832-2, complete sequence	Klebsiella pneumoniae	219	219	1	2e-63	100	96072	CP018698.1
QacEΔ1 YP_003264406.1	Klebsiella pneumoniae strain Kp_Goe_822579 plasmid pKp_Goe_579-2, complete sequence	Klebsiella pneumoniae	219	219	1	2e-63	100	96082	CP018318.1
QacEΔ1 YP_003264406.1	Klebsiella pneumoniae strain CRKP-1215 plasmid pCRKP-1215_2, complete sequence	Klebsiella pneumoniae	219	219	1	2e-63	100	96185	CP024840.1
QacEΔ1 YP_003264406.1	Klebsiella pneumoniae strain CRKP-2297 plasmid pCRKP-2297_2, complete sequence	Klebsiella pneumoniae	219	219	1	2e-63	100	96185	CP024836.1
QacEΔ1 YP_003264406.1	Klebsiella pneumoniae strain 4/1-2 plasmid p4_1_2.2, complete sequence	Klebsiella pneumoniae	219	219	1	2e-63	100	96190	CP023841.1
QacEΔ1 YP_003264406.1	Klebsiella pneumoniae strain DA33140 plasmid pDA33140-96, complete sequence	Klebsiella pneumoniae	219	219	1	2e-63	100	96190	CP029586.1
QacEΔ1 YP_003264406.1	Escherichia coli O18:H1 strain CFSAN067215 plasmid p0.1229_2, complete sequence	Escherichia coli O18:H1	219	219	1	2e-63	100	96272	CP028322.1
QacEΔ1 YP_003264406.1	Enterobacter sp. E76 plasmid pE76_002, complete sequence	Enterobacter sp. E76	219	498	1	2e-63	100	96541	CP042501.1
QacEΔ1 YP_003264406.1	Klebsiella pneumoniae plasmid pABC143C-NDM, complete sequence	Klebsiella pneumoniae	219	219	1	2e-63	100	96549	KY130431.1
QacEΔ1 YP_003264406.1	Klebsiella pneumoniae strain E16KP0290 plasmid pE16KP0290-2, complete sequence	Klebsiella pneumoniae	219	219	1	2e-63	100	96685	CP052260.1
QacEΔ1 YP_003264406.1	Escherichia coli strain 1108 plasmid p1108-NDM, complete sequence	Escherichia coli	219	219	1	2e-63	100	96688	MG825381.1
QacEΔ1 YP_003264406.1	Escherichia coli isolate Escherichia coli str. 3426 genome assembly, plasmid: 4	Escherichia coli	219	219	1	2e-63	100	96986	LS992188.1
QacEΔ1 YP_003264406.1	Klebsiella pneumoniae strain BA27935 plasmid pIncFII, complete sequence	Klebsiella pneumoniae	219	219	1	2e-63	100	97004	CP058801.1
QacEΔ1 YP_003264406.1	Escherichia coli strain 124 plasmid p124_A, complete sequence	Escherichia coli	219	219	1	2e-63	100	97111	CP048345.1
QacEΔ1 YP_003264406.1	Escherichia coli M505 plasmid pM505-NDM5 DNA, complete genome	Escherichia coli	219	219	1	2e-63	100	97234	AP023220.1
QacEΔ1 YP_003264406.1	Klebsiella pneumoniae strain AR_0139 plasmid tig00000006, complete sequence	Klebsiella pneumoniae	219	219	1	2e-63	100	97389	CP021961.1
QacEΔ1 YP_003264406.1	Escherichia coli strain AR434 plasmid unnamed1, complete sequence	Escherichia coli	219	439	1	2e-63	100	97471	CP029123.1
QacEΔ1 YP_003264406.1	Escherichia coli strain AR434 plasmid unnamed1, complete sequence	Escherichia coli	219	439	1	2e-63	100	97471	CP029123.1
QacEΔ1 YP_003264406.1	Salmonella enterica subsp. enterica serovar Paratyphi B plasmid R1, complete sequence	Salmonella enterica subsp. enterica serovar Paratyphi B	219	219	1	2e-63	100	97566	KY749247.1
QacEΔ1 YP_003264406.1	Escherichia coli F0090 plasmid pF0090 DNA, complete sequence	Escherichia coli	219	219	1	2e-63	100	97569	LC520276.1
QacEΔ1 YP_003264406.1	Enterobacter kobei STN0717-53 plasmid pSTN0717-53-3 DNA, complete sequence	Enterobacter kobei	219	404	1	2e-63	100	97602	AP022501.1
QacEΔ1 YP_003264406.1	Escherichia coli strain Ecol_316 plasmid pEC316_3, complete sequence	Escherichia coli	219	219	1	2e-63	100	97654	CP018954.1
QacEΔ1 YP_003264406.1	Klebsiella pneumoniae strain BA10835 plasmid pIncFII, complete sequence	Klebsiella pneumoniae	219	219	1	2e-63	100	97846	CP053768.1
QacEΔ1 YP_003264406.1	Escherichia coli isolate MSB1_7C-sc-2280317 genome assembly, plasmid: 2	Escherichia coli	219	219	1	2e-63	100	97983	LR890406.1
QacEΔ1 YP_003264406.1	Citrobacter freundii strain RHB30-C04 plasmid pRHB30-C04_3, complete sequence	Citrobacter freundii	219	219	1	2e-63	100	98039	CP057321.1
QacEΔ1 YP_003264406.1	Escherichia coli strain 14EC033 plasmid p14EC033f, complete sequence	Escherichia coli	219	219	1	2e-63	100	98181	CP024153.1
QacEΔ1 YP_003264406.1	Escherichia coli strain 13ZX28-TC-98 plasmid p13ZX28-TC-98, complete sequence	Escherichia coli	219	219	1	2e-63	100	98241	MN101852.1
QacEΔ1 YP_003264406.1	Escherichia coli strain Es_ST410_NW1_NDM_09_2017 plasmid pEsST410_NW_3, complete sequence	Escherichia coli	219	219	1	2e-63	100	98308	CP031233.1
QacEΔ1 YP_003264406.1	Escherichia coli isolate MINF_1A-sc-2280431 genome assembly, plasmid: 2	Escherichia coli	219	219	1	2e-63	100	98336	LR890327.1
QacEΔ1 YP_003264406.1	Escherichia coli strain SCEC020026 plasmid pCTXM15_020026, complete sequence	Escherichia coli	219	219	1	2e-63	100	98397	CP034956.1
QacEΔ1 YP_003264406.1	Escherichia coli strain BA22372 plasmid pCTX-M-15_22372, complete sequence	Escherichia coli	219	219	1	2e-63	100	98470	CP040398.1
QacEΔ1 YP_003264406.1	Citrobacter freundii strain P5571 plasmid pP5571-MDR, complete sequence	Citrobacter freundii	219	219	1	2e-63	100	98473	MF156715.1
QacEΔ1 YP_003264406.1	Escherichia coli strain Es_ST80_L1_NDM_10_2017 plasmid pEsST80_L1_NDM, complete sequence	Escherichia coli	219	402	1	2e-63	100	98533	CP031216.1
QacEΔ1 YP_003264406.1	Enterobacter cloacae plasmid pWP8-W18-CRE-04_1 DNA, complete genome, strain: WP8-W18-CRE-04	Enterobacter cloacae	219	404	1	2e-63	100	98736	AP022229.1
QacEΔ1 YP_003264406.1	Klebsiella pneumoniae isolate NGKP54 genome assembly, plasmid: 1	Klebsiella pneumoniae	219	219	1	2e-63	100	98741	LR793264.2
QacEΔ1 YP_003264406.1	Escherichia coli HP243 plasmid pHP243 DNA, complete sequence	Escherichia coli	219	219	1	2e-63	100	98916	LC520289.1
QacEΔ1 YP_003264406.1	Escherichia coli strain Ecol_AZ153 plasmid pECAZ153_2, complete sequence	Escherichia coli	219	219	1	2e-63	100	99006	CP018998.1
QacEΔ1 YP_003264406.1	Klebsiella pneumoniae JUNP 054 plasmid pJUNP054 DNA, complete genome	Klebsiella pneumoniae	219	219	1	2e-63	100	99015	LC506717.1
QacEΔ1 YP_003264406.1	Klebsiella pneumoniae JUNP 268 plasmid pJUNP268 DNA, complete genome	Klebsiella pneumoniae	219	219	1	2e-63	100	99024	LC506720.1
QacEΔ1 YP_003264406.1	Klebsiella pneumoniae JUNP 055 plasmid pJUNP055 DNA, complete genome	Klebsiella pneumoniae	219	219	1	2e-63	100	99033	LC506718.1
QacEΔ1 YP_003264406.1	Escherichia coli O25b:H4-ST131 strain 113 plasmid p113, complete sequence	Escherichia coli O25b:H4-ST131	219	219	1	2e-63	100	99041	MK295826.1
QacEΔ1 YP_003264406.1	Escherichia coli O182:H21 strain D181 plasmid unnamed2, complete sequence	Escherichia coli O182:H21	219	219	1	2e-63	100	99099	CP024250.1
QacEΔ1 YP_003264406.1	Proteus mirabilis strain CRE14IB plasmid pIB_NDM_1, complete sequence	Proteus mirabilis	219	351	1	2e-63	100	99278	CP045540.1
QacEΔ1 YP_003264406.1	Salmonella enterica strain FORC_079 plasmid pFORC79_2, complete sequence	Salmonella enterica	219	439	1	2e-63	100	99333	CP025737.1
QacEΔ1 YP_003264406.1	Salmonella enterica strain FORC_079 plasmid pFORC79_2, complete sequence	Salmonella enterica	219	439	1	2e-63	100	99333	CP025737.1
QacEΔ1 YP_003264406.1	Escherichia coli strain AR202.2 plasmid pMPNDM-5, complete sequence	Escherichia coli	219	219	1	2e-63	100	99454	CP043948.1
QacEΔ1 YP_003264406.1	Escherichia coli strain Ec-050 plasmid pEc-050-NDM-5, complete sequence	Escherichia coli	219	219	1	2e-63	100	99461	CP043230.1
QacEΔ1 YP_003264406.1	Escherichia coli strain AR216.2b plasmid pMPNDM-5, complete sequence	Escherichia coli	219	219	1	2e-63	100	99465	CP043944.1
QacEΔ1 YP_003264406.1	Escherichia coli strain 51008369SK1 plasmid p51008369SK1_E, complete sequence	Escherichia coli	219	219	1	2e-63	100	99465	CP029978.1
QacEΔ1 YP_003264406.1	Escherichia coli strain Ec001 plasmid pNDM-5-IT, complete sequence	Escherichia coli	219	219	1	2e-63	100	99476	MG649062.1
QacEΔ1 YP_003264406.1	Escherichia coli strain 100 plasmid p100_NDM5, complete sequence	Escherichia coli	219	219	1	2e-63	100	99568	MN007143.1
QacEΔ1 YP_003264406.1	Escherichia coli strain Ecol_867 plasmid pEC867_1, complete sequence	Escherichia coli	219	219	1	2e-63	100	100168	CP018982.1
QacEΔ1 YP_003264406.1	Escherichia coli 17-Ec-C-25 plasmid p17C25-1, sequence_id: contig2	Escherichia coli	219	277	1	2e-63	100	100264	LC501602.1
QacEΔ1 YP_003264406.1	Escherichia coli isolate MSB1_4G-sc-2280381 genome assembly, plasmid: 2	Escherichia coli	219	219	1	2e-63	100	100356	LR890662.1
QacEΔ1 YP_003264406.1	Escherichia coli strain 131 plasmid p146-1	Escherichia coli	219	219	1	2e-63	100	100444	CP041573.1
QacEΔ1 YP_003264406.1	Escherichia coli 16-Ec-C-29 plasmid p16C29-1, sequence_id: contig1	Escherichia coli	219	277	1	2e-63	100	100547	LC501589.1
QacEΔ1 YP_003264406.1	Escherichia coli strain ECONIH6 plasmid pNDM-d2e9, complete sequence	Escherichia coli	219	219	1	2e-63	100	100989	CP026201.1
QacEΔ1 YP_003264406.1	Escherichia coli strain E17.16 plasmid pE17.16, complete sequence	Escherichia coli	219	219	1	2e-63	100	101321	CP008733.1
QacEΔ1 YP_003264406.1	Escherichia coli plasmid pAPEC-O2-R, complete sequence	Escherichia coli	219	219	1	2e-63	100	101375	AY214164.3
QacEΔ1 YP_003264406.1	Escherichia coli strain RKI3099 plasmid pRKI3099b, complete sequence	Escherichia coli	219	219	1	2e-63	100	101708	MN124286.1
QacEΔ1 YP_003264406.1	Escherichia coli THO-006 plasmid pTHO-006-2 DNA, complete sequence	Escherichia coli	219	219	1	2e-63	100	101966	AP022535.1
QacEΔ1 YP_003264406.1	Klebsiella pneumoniae isolate KSB1_5B genome assembly, plasmid: 3	Klebsiella pneumoniae	219	572	1	2e-63	100	102016	LR890355.1
QacEΔ1 YP_003264406.1	Klebsiella pneumoniae isolate KSB1_5B genome assembly, plasmid: 3	Klebsiella pneumoniae	219	572	1	2e-63	100	102016	LR890355.1
QacEΔ1 YP_003264406.1	Escherichia coli 09-02E plasmid p1-09-02E DNA, complete genome	Escherichia coli	219	219	1	2e-63	100	102029	AP022651.1
QacEΔ1 YP_003264406.1	Escherichia coli plasmid pM217_FII DNA, complete genome, isolate: M217	Escherichia coli	219	219	1	2e-63	100	102071	AP018147.1
QacEΔ1 YP_003264406.1	Escherichia coli 20-Ec-C-122 plasmid p20C122-1, sequence_id: contig1	Escherichia coli	219	277	1	2e-63	100	102090	LC501628.1
QacEΔ1 YP_003264406.1	Escherichia coli strain BH100L plasmid pBH100alpha, complete sequence	Escherichia coli	219	219	1	2e-63	100	102316	CP025254.1
QacEΔ1 YP_003264406.1	Proteus mirabilis strain JPM24 plasmid pJPM24, complete sequence	Proteus mirabilis	219	219	1	2e-63	100	102319	CP053895.1
QacEΔ1 YP_003264406.1	Klebsiella pneumoniae strain JX-CR-hvKP-1 plasmid pJX1-2, complete sequence	Klebsiella pneumoniae	219	219	1	2e-63	100	102456	CP064254.1
QacEΔ1 YP_003264406.1	Escherichia coli strain CREC-TJ2 plasmid pCREC-TJ2-NDM, complete sequence	Escherichia coli	219	219	1	2e-63	100	102517	KX960110.1
QacEΔ1 YP_003264406.1	Enterobacter hormaechei strain WCHEH090011 plasmid pCTXM65_090011, complete sequence	Enterobacter hormaechei	219	219	1	2e-63	100	102543	CP036311.1
QacEΔ1 YP_003264406.1	Escherichia coli HP223 plasmid pHP223 DNA, complete sequence	Escherichia coli	219	219	1	2e-63	100	102595	LC520288.1
QacEΔ1 YP_003264406.1	Escherichia coli isolate MSB1_3C-sc-2280310 genome assembly, plasmid: 2	Escherichia coli	219	219	1	2e-63	100	102691	LR890263.1
QacEΔ1 YP_003264406.1	Pseudomonas mendocina strain 57 plasmid pAER57, complete sequence	Pseudomonas mendocina	219	219	1	2e-63	100	102812	MK671726.1
QacEΔ1 YP_003264406.1	Escherichia coli 20-Ec-C-75 plasmid p20C75-2, sequence_id: contig1	Escherichia coli	219	277	1	2e-63	100	102834	LC501617.1
QacEΔ1 YP_003264406.1	Escherichia coli strain E0272 plasmid pE0272_2, complete sequence	Escherichia coli	219	219	1	2e-63	100	102899	MK370989.1
QacEΔ1 YP_003264406.1	Escherichia coli O25b:H4-ST131 strain 76 plasmid p76, complete sequence	Escherichia coli O25b:H4-ST131	219	219	1	2e-63	100	102910	MK295822.1
QacEΔ1 YP_003264406.1	Klebsiella pneumoniae strain 47733 plasmid p47733_NDM_5, complete sequence	Klebsiella pneumoniae	219	219	1	2e-63	100	103085	CP050367.1
QacEΔ1 YP_003264406.1	Escherichia coli strain BH100L plasmid pBH100alpha, complete sequence	Escherichia coli	219	219	1	2e-63	100	103103	CP025139.1
QacEΔ1 YP_003264406.1	Enterobacter cloacae MRY14-208 plasmid pMRY14-208ECL_1 DNA, contig_1	Enterobacter cloacae	219	219	1	2e-63	100	103104	AP019239.1
QacEΔ1 YP_003264406.1	Aeromonas caviae strain T25-39 plasmid pAeca2, complete sequence	Aeromonas caviae	219	219	1	2e-63	100	103136	CP039628.1
QacEΔ1 YP_003264406.1	Escherichia coli strain SDX5C138 plasmid pHNSD138-1, complete sequence	Escherichia coli	219	219	1	2e-63	100	103506	MG271839.1
QacEΔ1 YP_003264406.1	Klebsiella pneumoniae strain CriePir120 plasmid unnamed1, complete sequence	Klebsiella pneumoniae	219	219	1	2e-63	100	103524	CP063009.1
QacEΔ1 YP_003264406.1	Salmonella enterica subsp. enterica serovar Anatum str. USDA-ARS-USMARC-1783 plasmid pSAN1-2010K-2577, complete sequence	Salmonella enterica subsp. enterica serovar Anatum str. USDA-ARS-USMARC-1783	219	219	1	2e-63	100	103851	CP014662.1
QacEΔ1 YP_003264406.1	Proteus sp. ZN5 plasmid pZN5-103kb, complete sequence	Proteus sp. ZN5	219	575	1	2e-63	100	103912	CP047640.1
QacEΔ1 YP_003264406.1	Proteus sp. ZN5 plasmid pZN5-103kb, complete sequence	Proteus sp. ZN5	219	575	1	2e-63	100	103912	CP047640.1
QacEΔ1 YP_003264406.1	Escherichia coli H0005 plasmid pH0005 DNA, complete sequence	Escherichia coli	219	219	1	2e-63	100	103959	LC520278.1
QacEΔ1 YP_003264406.1	Escherichia coli plasmid pNDM5-IBAC, complete sequence	Escherichia coli	219	219	1	2e-63	100	104353	KY463220.1
QacEΔ1 YP_003264406.1	Escherichia coli strain RHB13-C06 plasmid pRHB13-C06_2, complete sequence	Escherichia coli	219	219	1	2e-63	100	104712	CP057842.1
QacEΔ1 YP_003264406.1	Escherichia coli strain RHB13-C08 plasmid pRHB13-C08_2, complete sequence	Escherichia coli	219	219	1	2e-63	100	104712	CP057840.1
QacEΔ1 YP_003264406.1	Escherichia coli strain SCU-147 plasmid pSCU-147-1, complete sequence	Escherichia coli	219	219	1	2e-63	100	104744	CP054326.1
QacEΔ1 YP_003264406.1	Escherichia coli strain EC007 plasmid pEC007, complete sequence	Escherichia coli	219	219	1	2e-63	100	104790	KY748189.1
QacEΔ1 YP_003264406.1	Phytobacter diazotrophicus strain UAEU22 plasmid unnamed1	Phytobacter diazotrophicus	219	219	1	2e-63	100	104972	CP051549.1
QacEΔ1 YP_003264406.1	Escherichia coli plasmid pWP3-W18-CRE-03_1 DNA, complete genome, strain: WP3-W18-CRE-03	Escherichia coli	219	219	1	2e-63	100	105095	AP021964.1
QacEΔ1 YP_003264406.1	Escherichia coli strain SCU-313 plasmid pSCU-313-1, complete sequence	Escherichia coli	219	219	1	2e-63	100	105394	CP051695.1
QacEΔ1 YP_003264406.1	Escherichia coli O25b:H4-ST131 strain 26 plasmid p26, complete sequence	Escherichia coli O25b:H4-ST131	219	219	1	2e-63	100	105664	MK295824.1
QacEΔ1 YP_003264406.1	Escherichia coli strain BH100 plasmid pBH100-1, complete sequence	Escherichia coli	219	219	1	2e-63	100	105801	CP025253.1
QacEΔ1 YP_003264406.1	Leclercia adecarboxylata strain P12375 plasmid pP12375-2FII, partial sequence	Leclercia adecarboxylata	219	219	1	2e-63	100	105805	MN821365.1
QacEΔ1 YP_003264406.1	Klebsiella aerogenes strain E20 plasmid pE20-FIIA, complete sequence	Klebsiella aerogenes	219	219	1	2e-63	100	105912	MG288681.1
QacEΔ1 YP_003264406.1	Klebsiella pneumoniae subsp. pneumoniae HS11286 plasmid pKPHS3, complete sequence	Klebsiella pneumoniae subsp. pneumoniae HS11286	219	219	1	2e-63	100	105974	CP003225.1
QacEΔ1 YP_003264406.1	Klebsiella pneumoniae strain 397108 plasmid p397108-Ct2, complete sequence	Klebsiella pneumoniae	219	219	1	2e-63	100	105977	MH917284.1
QacEΔ1 YP_003264406.1	Escherichia coli strain EC006 plasmid pEC006, complete sequence	Escherichia coli	219	219	1	2e-63	100	106128	KY748188.1
QacEΔ1 YP_003264406.1	Escherichia coli strain H8 plasmid B, complete genome	Escherichia coli	219	219	1	2e-63	100	106274	CP010174.1
QacEΔ1 YP_003264406.1	Escherichia coli strain SD-2 plasmid pNDM-T2, complete sequence	Escherichia coli	219	219	1	2e-63	100	106300	MN335919.1
QacEΔ1 YP_003264406.1	Salmonella enterica subsp. enterica serovar Typhimurium str. T000240 plasmid pSTMDT12_L DNA, complete genome	Salmonella enterica subsp. enterica serovar Typhimurium str. T000240	219	219	1	2e-63	100	106510	AP011958.1
QacEΔ1 YP_003264406.1	Salmonella enterica subsp. enterica serovar Heidelberg plasmid pSH1148_107, complete sequence	Salmonella enterica subsp. enterica serovar Heidelberg	219	219	1	2e-63	100	106833	JN983049.1
QacEΔ1 YP_003264406.1	Klebsiella pneumoniae plasmid Carbapenemase(NDM-1)_IncR	Klebsiella pneumoniae	219	219	1	2e-63	100	106903	CP050169.1
QacEΔ1 YP_003264406.1	Klebsiella pneumoniae strain FDAARGOS_439 plasmid unnamed	Klebsiella pneumoniae	219	219	1	2e-63	100	106914	CP023918.1
QacEΔ1 YP_003264406.1	Escherichia coli strain 0126:B16 plasmid R16, complete sequence	Escherichia coli	219	219	1	2e-63	100	107174	MK758104.1
QacEΔ1 YP_003264406.1	Escherichia coli strain AR_0104 plasmid unitig_5, complete sequence	Escherichia coli	219	219	1	2e-63	100	107210	CP020117.1
QacEΔ1 YP_003264406.1	Escherichia coli strain BH100 plasmid pBH100-1, complete sequence	Escherichia coli	219	219	1	2e-63	100	107274	CP024652.2
QacEΔ1 YP_003264406.1	Escherichia coli strain CCUG 70745 plasmid pEco70745_1	Escherichia coli	219	219	1	2e-63	100	107423	CP023259.1
QacEΔ1 YP_003264406.1	Salmonella enterica subsp. enterica serovar Derby plasmid pSD107, complete sequence	Salmonella enterica subsp. enterica serovar Derby	219	219	1	2e-63	100	107637	JX566770.1
QacEΔ1 YP_003264406.1	Escherichia coli strain BK28009 plasmid pBK28009, complete sequence	Escherichia coli	219	219	1	2e-63	100	107760	KU295131.1
QacEΔ1 YP_003264406.1	Pseudomonas aeruginosa strain 29785cz genomic sequence	Pseudomonas aeruginosa	219	439	1	2e-63	100	107907	KY860572.1
QacEΔ1 YP_003264406.1	Pseudomonas aeruginosa strain 29785cz genomic sequence	Pseudomonas aeruginosa	219	439	1	2e-63	100	107907	KY860572.1
QacEΔ1 YP_003264406.1	Escherichia coli strain Res13-Lact-ER02-39 plasmid unnamed1009, complete sequence	Escherichia coli	219	219	1	2e-63	100	108020	CP062896.1
QacEΔ1 YP_003264406.1	Klebsiella pneumoniae strain ZZW20 plasmid pZZW20-108K, complete sequence	Klebsiella pneumoniae	219	404	1	2e-63	100	108036	CP058961.1
QacEΔ1 YP_003264406.1	Enterobacter cloacae strain NRZ-10170 plasmid pNRZ-10170-LMB-1, complete sequence	Enterobacter cloacae	219	439	1	2e-63	100	108256	MH056209.1
QacEΔ1 YP_003264406.1	Enterobacter cloacae strain NRZ-10170 plasmid pNRZ-10170-LMB-1, complete sequence	Enterobacter cloacae	219	439	1	2e-63	100	108256	MH056209.1
QacEΔ1 YP_003264406.1	Escherichia coli YJ1 plasmid pYJ1-NDM5 DNA, complete genome	Escherichia coli	219	439	1	2e-63	100	108281	AP023225.1
QacEΔ1 YP_003264406.1	Escherichia coli YJ1 plasmid pYJ1-NDM5 DNA, complete genome	Escherichia coli	219	439	1	2e-63	100	108281	AP023225.1
QacEΔ1 YP_003264406.1	Escherichia coli plasmid pESBL20140131, complete sequence	Escherichia coli	219	219	1	2e-63	100	108344	MK181565.1
QacEΔ1 YP_003264406.1	Escherichia coli strain XDL plasmid pXDL-2, complete sequence	Escherichia coli	219	219	1	2e-63	100	108364	CP043035.1
QacEΔ1 YP_003264406.1	Enterobacter hormaechei subsp. hoffmannii strain Eh1 plasmid p2, complete sequence	Enterobacter hormaechei subsp. hoffmannii	219	219	1	2e-63	100	108486	CP034756.1
QacEΔ1 YP_003264406.1	Salmonella enterica subsp. enterica serovar Infantis strain MET S1-050 plasmid p50, partial sequence	Salmonella enterica subsp. enterica serovar Infantis	219	219	1	2e-63	100	108553	MN759295.1
QacEΔ1 YP_003264406.1	Salmonella enterica subsp. enterica serovar Typhimurium strain ST56 plasmid pST56-2, complete sequence	Salmonella enterica subsp. enterica serovar Typhimurium	219	219	1	2e-63	100	108574	CP050741.1
QacEΔ1 YP_003264406.1	Escherichia coli strain 1409 plasmid p108.7k, complete sequence	Escherichia coli	219	219	1	2e-63	100	108699	CP063371.1
QacEΔ1 YP_003264406.1	Klebsiella variicola strain GJ3 plasmid pKPGJ-3a, complete sequence	Klebsiella variicola	219	219	1	2e-63	100	108857	CP017285.1
QacEΔ1 YP_003264406.1	Klebsiella variicola strain GJ1 plasmid pKPGJ-1a, complete sequence	Klebsiella variicola	219	219	1	2e-63	100	108867	CP017283.1
QacEΔ1 YP_003264406.1	Klebsiella variicola strain GJ2 plasmid pKPGJ-2a, complete sequence	Klebsiella variicola	219	219	1	2e-63	100	108965	CP017850.1
QacEΔ1 YP_003264406.1	Escherichia coli strain T16RC plasmid pT16RC-1, complete sequence	Escherichia coli	219	219	1	2e-63	100	108982	MN848327.1
QacEΔ1 YP_003264406.1	Escherichia coli strain RHBSTW-00482 plasmid pRHBSTW-00482_2, complete sequence	Escherichia coli	219	219	1	2e-63	100	109013	CP056471.1
QacEΔ1 YP_003264406.1	Escherichia coli strain U15A plasmid pU15A_A, complete sequence	Escherichia coli	219	219	1	2e-63	100	109023	CP035721.1
QacEΔ1 YP_003264406.1	Escherichia coli strain Res13-Lact-PER04-33 plasmid unnamed1009, complete sequence	Escherichia coli	219	219	1	2e-63	100	109181	CP062833.1
QacEΔ1 YP_003264406.1	Escherichia coli strain SCEC020022 plasmid pCTXM14_020022, complete sequence	Escherichia coli	219	219	1	2e-63	100	109553	CP032888.1
QacEΔ1 YP_003264406.1	Pseudomonas putida strain 12969 plasmid p12969-2, complete sequence	Pseudomonas putida	219	219	1	2e-63	100	109708	KY270855.1
QacEΔ1 YP_003264406.1	Salmonella enterica subsp. enterica serovar Ouakam strain GNT-01 plasmid pDM01, complete sequence	Salmonella enterica subsp. enterica serovar Ouakam	219	219	1	2e-63	100	109715	CP012039.1
QacEΔ1 YP_003264406.1	Escherichia coli strain 131 plasmid p2629-1	Escherichia coli	219	219	1	2e-63	100	109813	CP041542.1
QacEΔ1 YP_003264406.1	Shigella sonnei strain SH287-2 plasmid pSH287-2, complete sequence	Shigella sonnei	219	219	1	2e-63	100	109845	MG299151.1
QacEΔ1 YP_003264406.1	Shigella sonnei strain SH284-2 plasmid pSH284-2, complete sequence	Shigella sonnei	219	219	1	2e-63	100	109845	MG299147.1
QacEΔ1 YP_003264406.1	Shigella sonnei strain SH272-2 plasmid pSH272-2, complete sequence	Shigella sonnei	219	219	1	2e-63	100	109845	MG299133.1
QacEΔ1 YP_003264406.1	Shigella sonnei strain SH271-2 plasmid pSH271-2, complete sequence	Shigella sonnei	219	219	1	2e-63	100	109845	MG299131.1
QacEΔ1 YP_003264406.1	Shigella sonnei strain SH262-2 plasmid pSH262-2, complete sequence	Shigella sonnei	219	219	1	2e-63	100	109845	MG299128.1
QacEΔ1 YP_003264406.1	Escherichia coli strain 222 plasmid unnamed3, complete sequence	Escherichia coli	219	219	1	2e-63	100	109864	CP020517.1
QacEΔ1 YP_003264406.1	Salmonella enterica subsp. enterica serovar Schwarzengrund strain WAPHL_SAL-A00527 plasmid pN1566-1, complete sequence	Salmonella enterica subsp. enterica serovar Schwarzengrund	219	219	1	2e-63	100	109943	CP048298.1
QacEΔ1 YP_003264406.1	Escherichia coli strain EC-15-3 plasmid pEC-15-3-NDM-1, complete sequence	Escherichia coli	219	658	1	2e-63	100	109944	MN061455.1
QacEΔ1 YP_003264406.1	Escherichia coli strain EC-15-3 plasmid pEC-15-3-NDM-1, complete sequence	Escherichia coli	219	658	1	2e-63	100	109944	MN061455.1
QacEΔ1 YP_003264406.1	Escherichia coli strain EC-15-3 plasmid pEC-15-3-NDM-1, complete sequence	Escherichia coli	219	658	1	2e-63	100	109944	MN061455.1
QacEΔ1 YP_003264406.1	Shigella flexneri 2a strain 1508 plasmid pSF150802	Shigella flexneri 2a	219	219	1	2e-63	100	110019	CP030917.1
QacEΔ1 YP_003264406.1	Escherichia coli strain 974 plasmid p974-IncF, complete sequence	Escherichia coli	219	219	1	2e-63	100	110111	MH580300.1
QacEΔ1 YP_003264406.1	Escherichia coli strain ESBL-283 plasmid pESBL-283, complete sequence	Escherichia coli	219	219	1	2e-63	100	110137	CP008736.1
QacEΔ1 YP_003264406.1	Salmonella enterica subsp. enterica serovar Typhimurium strain ST90 plasmid pST90-2, complete sequence	Salmonella enterica subsp. enterica serovar Typhimurium	219	219	1	2e-63	100	110163	CP050736.1
QacEΔ1 YP_003264406.1	Raoultella ornithinolytica plasmid pWP3-W18-ESBL-06_2 DNA, complete genome, strain: WP3-W18-ESBL-06	Raoultella ornithinolytica	219	219	1	2e-63	100	110248	AP021985.1
QacEΔ1 YP_003264406.1	Salmonella enterica subsp. enterica serovar Heidelberg str. CFSAN002069 plasmid pCFSAN002069_01, complete sequence	Salmonella enterica subsp. enterica serovar Heidelberg str. CFSAN002069	219	219	1	2e-63	100	110363	CP005389.2
QacEΔ1 YP_003264406.1	Aeromonas salmonicida subsp. salmonicida strain M16474-11 plasmid pAsa8, complete sequence	Aeromonas salmonicida subsp. salmonicida	219	219	1	2e-63	100	110577	KX364409.1
QacEΔ1 YP_003264406.1	Klebsiella oxytoca strain AR_0147 plasmid unitig_2, complete sequence	Klebsiella oxytoca	219	356	1	2e-63	100	110705	CP020359.1
QacEΔ1 YP_003264406.1	Escherichia coli M629-2 plasmid pM629-2-NDM5 DNA, complete sequence	Escherichia coli	219	439	1	2e-63	100	110735	AP019191.1
QacEΔ1 YP_003264406.1	Escherichia coli M629-2 plasmid pM629-2-NDM5 DNA, complete sequence	Escherichia coli	219	439	1	2e-63	100	110735	AP019191.1
QacEΔ1 YP_003264406.1	Klebsiella pneumoniae strain A1706 plasmid pA1706-NDM, complete sequence	Klebsiella pneumoniae	219	219	1	2e-63	100	110946	MH917279.1
QacEΔ1 YP_003264406.1	Klebsiella pneumoniae strain HK02-026 plasmid pHK02-026, complete sequence	Klebsiella pneumoniae	219	219	1	2e-63	100	110970	KY751926.1
QacEΔ1 YP_003264406.1	Salmonella enterica subsp. enterica serovar Enteritidis strain CNM4839/03 plasmid pUO-SeVR1, complete sequence	Salmonella enterica subsp. enterica serovar Enteritidis	219	219	1	2e-63	100	110983	KX807610.1
QacEΔ1 YP_003264406.1	Shigella dysenteriae 1 strain 3099-85 plasmid p3099-85, complete sequence	Shigella dysenteriae 1	219	219	1	2e-63	100	111227	KT754164.1
QacEΔ1 YP_003264406.1	Escherichia coli strain AMA1167 plasmid pAMA1167-NDM-5, complete sequence	Escherichia coli	219	439	1	2e-63	100	111310	CP024805.1
QacEΔ1 YP_003264406.1	Escherichia coli strain AMA1167 plasmid pAMA1167-NDM-5, complete sequence	Escherichia coli	219	439	1	2e-63	100	111310	CP024805.1
QacEΔ1 YP_003264406.1	Escherichia coli plasmid p15078279, complete sequence	Escherichia coli	219	219	1	2e-63	100	111403	MK181566.1
QacEΔ1 YP_003264406.1	Shigella boydii strain 2246 plasmid p2246-CTXM, complete sequence	Shigella boydii	219	219	1	2e-63	100	111559	KX646543.1
QacEΔ1 YP_003264406.1	Escherichia coli strain VREC-hospital6489704 genome assembly, plasmid: 1	Escherichia coli	219	219	1	2e-63	100	111594	LR595877.1
QacEΔ1 YP_003264406.1	Aeromonas caviae strain 1507-17068 plasmid p717068-IMP, complete sequence	Aeromonas caviae	219	365	1	2e-63	100	111644	MN629346.1
QacEΔ1 YP_003264406.1	Escherichia coli strain Z1002 plasmid p1002-NDM1, complete sequence	Escherichia coli	219	219	1	2e-63	100	111688	CP021206.1
QacEΔ1 YP_003264406.1	Leclercia adecarboxylata strain G426 plasmid pG426-FII, complete sequence	Leclercia adecarboxylata	219	219	1	2e-63	100	111767	MN842294.1
QacEΔ1 YP_003264406.1	Escherichia coli isolate NQ3 plasmid p1NQ3, complete sequence	Escherichia coli	219	219	1	2e-63	100	111776	CP024721.1
QacEΔ1 YP_003264406.1	Escherichia coli strain LS4 plasmid p1LS4, complete sequence	Escherichia coli	219	219	1	2e-63	100	111779	CP024718.1
QacEΔ1 YP_003264406.1	Salmonella enterica strain SA20104250 plasmid pSA20104250.1, complete sequence	Salmonella enterica	219	219	1	2e-63	100	111887	CP030191.1
QacEΔ1 YP_003264406.1	Escherichia coli strain CC1706-01 plasmid pD6-NDM_1_1, complete sequence	Escherichia coli	219	439	1	2e-63	100	111890	MG702492.1
QacEΔ1 YP_003264406.1	Escherichia coli strain CC1706-01 plasmid pD6-NDM_1_1, complete sequence	Escherichia coli	219	439	1	2e-63	100	111890	MG702492.1
QacEΔ1 YP_003264406.1	Klebsiella pneumoniae strain M16-13 plasmid pM16-13, complete sequence	Klebsiella pneumoniae	219	404	1	2e-63	100	111951	KY751925.1
QacEΔ1 YP_003264406.1	Salmonella enterica subsp. enterica serovar Anatum strain GT-38 plasmid PDM04, complete sequence	Salmonella enterica subsp. enterica serovar Anatum	219	219	1	2e-63	100	112176	CP013224.1
QacEΔ1 YP_003264406.1	Salmonella enterica subsp. enterica serovar Anatum strain GT-01 plasmid PDM02, complete sequence	Salmonella enterica subsp. enterica serovar Anatum	219	219	1	2e-63	100	112176	CP013221.1
QacEΔ1 YP_003264406.1	Escherichia coli strain WCHEC005784 plasmid pCTXM15_005784, complete sequence	Escherichia coli	219	219	1	2e-63	100	112422	CP028576.1
QacEΔ1 YP_003264406.1	Escherichia coli strain B36 genome assembly, plasmid: 2	Escherichia coli	219	219	1	2e-63	100	112588	LR130546.1
QacEΔ1 YP_003264406.1	Salmonella enterica subsp. enterica serovar Typhimurium plasmid pYT1 DNA, complete sequence	Salmonella enterica subsp. enterica serovar Typhimurium	219	219	1	2e-63	100	112670	AB576781.2
QacEΔ1 YP_003264406.1	Salmonella enterica subsp. enterica serovar Typhimurium plasmid pSal6919a, complete sequence	Salmonella enterica subsp. enterica serovar Typhimurium	219	219	1	2e-63	100	112673	JF274991.1
QacEΔ1 YP_003264406.1	Salmonella enterica subsp. enterica serovar London strain HA1-SP5 plasmid pYUHAP5-1,complete sequence	Salmonella enterica subsp. enterica serovar London	219	219	1	2e-63	100	112916	CP060135.1
QacEΔ1 YP_003264406.1	Escherichia coli strain SY286M plasmid pECM13, complete sequence	Escherichia coli	219	219	1	2e-63	100	113006	KY865323.1
QacEΔ1 YP_003264406.1	Escherichia fergusonii strain RHB41-C23 plasmid pRHB41-C23_2, complete sequence	Escherichia fergusonii	219	219	1	2e-63	100	113051	CP055600.1
QacEΔ1 YP_003264406.1	Escherichia coli isolate 2015-01-466 genome assembly, plasmid: 2	Escherichia coli	219	219	1	2e-63	100	113096	LR882053.1
QacEΔ1 YP_003264406.1	Providencia rettgeri strain 09ACRGNY2001 plasmid pPrY2001, complete sequence	Providencia rettgeri	219	219	1	2e-63	100	113295	KF295828.1
QacEΔ1 YP_003264406.1	Escherichia coli strain 51008369SK1 plasmid p51008369SK1_B, complete sequence	Escherichia coli	219	219	1	2e-63	100	113340	CP029975.1
QacEΔ1 YP_003264406.1	Escherichia coli O25b:H4-ST131 strain 2019_APHA plasmid pAPHA_2019	Escherichia coli O25b:H4-ST131	219	219	1	2e-63	100	113351	CP051610.1
QacEΔ1 YP_003264406.1	Escherichia coli 22-Ec-C-121 plasmid p22C121-2, sequence_id: contig1	Escherichia coli	219	277	1	2e-63	100	113489	LC501554.1
QacEΔ1 YP_003264406.1	Escherichia coli strain EC009 plasmid pEC009.2, complete sequence	Escherichia coli	219	219	1	2e-63	100	113531	MN262643.1
QacEΔ1 YP_003264406.1	Aeromonas caviae strain 1605-27183 plasmid p527183-IMP, complete sequence	Aeromonas caviae	219	365	1	2e-63	100	113608	MN961666.1
QacEΔ1 YP_003264406.1	Escherichia coli strain 1106 plasmid p1106-NDM, complete sequence	Escherichia coli	219	219	1	2e-63	100	113687	MG825375.1
QacEΔ1 YP_003264406.1	Kluyvera cryocrescens strain SCW13 plasmid pSCW13-2, complete sequence	Kluyvera cryocrescens	219	219	1	2e-63	100	113711	MN178640.1
QacEΔ1 YP_003264406.1	Escherichia coli strain 7/2 plasmid p7_2.1, complete sequence	Escherichia coli	219	219	1	2e-63	100	113737	CP023821.1
QacEΔ1 YP_003264406.1	Klebsiella pneumoniae strain R1701 plasmid p1701_03, complete sequence	Klebsiella pneumoniae	219	219	1	2e-63	100	113987	CP039971.1
QacEΔ1 YP_003264406.1	Klebsiella oxytoca strain CAV1099 plasmid pCAV1099-114, complete sequence	Klebsiella oxytoca	219	352	1	2e-63	100	113992	CP011596.1
QacEΔ1 YP_003264406.1	Escherichia coli strain AR_0114 plasmid unitig_1, complete sequence	Escherichia coli	219	219	1	2e-63	100	114267	CP021733.1
QacEΔ1 YP_003264406.1	Escherichia coli E034 plasmid pE034_IMP6 DNA, complete sequence	Escherichia coli	219	219	1	2e-63	100	114297	AP022355.1
QacEΔ1 YP_003264406.1	Escherichia coli strain AR435 plasmid unnamed1, complete sequence	Escherichia coli	219	219	1	2e-63	100	114412	CP029113.1
QacEΔ1 YP_003264406.1	Klebsiella pneumoniae strain 17ZR-91 plasmid p17ZR-91-IncFII-114, complete sequence	Klebsiella pneumoniae	219	219	1	2e-63	100	114834	MN200129.1
QacEΔ1 YP_003264406.1	Enterobacter hormaechei subsp. hoffmannii OIPH-N069 plasmid: pN069_2 DNA, complete genome	Enterobacter hormaechei subsp. hoffmannii	219	219	1	2e-63	100	115150	AP019819.1
QacEΔ1 YP_003264406.1	Escherichia coli strain SD-6 plasmid pNDM-T6, complete sequence	Escherichia coli	219	219	1	2e-63	100	115219	MN335921.1
QacEΔ1 YP_003264406.1	Escherichia coli strain 2 HS-C plasmid p2HS-C-2, complete sequence	Escherichia coli	219	219	1	2e-63	100	115257	CP038182.1
QacEΔ1 YP_003264406.1	Klebsiella oxytoca strain CAV1335 plasmid pCAV1335-115, complete sequence	Klebsiella oxytoca	219	352	1	2e-63	100	115319	CP011617.1
QacEΔ1 YP_003264406.1	Salmonella enterica subsp. enterica serovar Enteritidis strain D7795 plasmid pSEN-BT, complete sequence	Salmonella enterica subsp. enterica serovar Enteritidis	219	219	1	2e-63	100	115352	CP063703.1
QacEΔ1 YP_003264406.1	Escherichia coli strain AR216.2b plasmid pMPTEM-30, complete sequence	Escherichia coli	219	219	1	2e-63	100	115609	CP043943.1
QacEΔ1 YP_003264406.1	Escherichia coli strain 15061806 plasmid p61806-dfrA, complete sequence	Escherichia coli	219	219	1	2e-63	100	115817	MF156714.1
QacEΔ1 YP_003264406.1	Salmonella enterica subsp. enterica serovar Typhimurium strain UGA14 plasmid pUGA14_2, complete sequence	Salmonella enterica subsp. enterica serovar Typhimurium	219	219	1	2e-63	100	115864	CP021464.1
QacEΔ1 YP_003264406.1	Escherichia coli strain AR202.2 plasmid pMPTEM-30, complete sequence	Escherichia coli	219	219	1	2e-63	100	115932	CP043947.1
QacEΔ1 YP_003264406.1	Escherichia coli strain Ec-050 plasmid pEc-050-TEM-30, complete sequence	Escherichia coli	219	219	1	2e-63	100	115935	CP043228.1
QacEΔ1 YP_003264406.1	Escherichia coli plasmid pARS3 npmA gene for 16S rRNA methylase, complete cds	Escherichia coli	219	219	1	2e-63	100	115958	AB261016.2
QacEΔ1 YP_003264406.1	Escherichia coli strain RHBSTW-00366 plasmid pRHBSTW-00366_2, complete sequence	Escherichia coli	219	219	1	2e-63	100	116011	CP056579.1
QacEΔ1 YP_003264406.1	Escherichia coli strain AH25 plasmid pAH25-2, complete sequence	Escherichia coli	219	219	1	2e-63	100	116030	CP055258.1
QacEΔ1 YP_003264406.1	Escherichia coli strain CRE1540 plasmid p1540-3, complete sequence	Escherichia coli	219	219	1	2e-63	100	116028	CP019054.1
QacEΔ1 YP_003264406.1	Escherichia coli strain EC1107 plasmid pEC1107-NDM-116K, complete sequence	Escherichia coli	219	219	1	2e-63	100	116042	MG601057.1
QacEΔ1 YP_003264406.1	Enterobacter cloacae strain EN3600 plasmid unnamed3, complete sequence	Enterobacter cloacae	219	219	1	2e-63	100	116221	CP035635.1
QacEΔ1 YP_003264406.1	Escherichia coli strain DA61218 plasmid pDA61218-116, complete sequence	Escherichia coli	219	219	1	2e-63	100	116466	CP061207.1
QacEΔ1 YP_003264406.1	Salmonella enterica subsp. enterica serovar Typhimurium strain D37712 plasmid pSLT-BT1, complete sequence	Salmonella enterica subsp. enterica serovar Typhimurium	219	219	1	2e-63	100	116554	CP060166.1
QacEΔ1 YP_003264406.1	Salmonella enterica subsp. enterica serovar Typhimurium strain D23580 genome assembly, plasmid: D23580_liv_pSLT-BT	Salmonella enterica subsp. enterica serovar Typhimurium str. D23580	219	219	1	2e-63	100	116575	LS997974.1
QacEΔ1 YP_003264406.1	Klebsiella pneumoniae plasmid pKC1-1/2a, complete sequence	Klebsiella pneumoniae	219	277	1	2e-63	100	116633	MT559999.1
QacEΔ1 YP_003264406.1	Leclercia adecarboxylata strain P12375 plasmid pP12375-1FII, partial sequence	Leclercia adecarboxylata	219	219	1	2e-63	100	116730	MN821366.1
QacEΔ1 YP_003264406.1	Escherichia coli strain GZB8C57M plasmid p8C57-NDM,complete sequence	Escherichia coli	219	219	1	2e-63	100	116791	MT407546.1
QacEΔ1 YP_003264406.1	Klebsiella pneumoniae strain 33Kpn12 plasmid p33Kpn12-1, complete sequence	Klebsiella pneumoniae	219	219	1	2e-63	100	116956	CP062793.1
QacEΔ1 YP_003264406.1	Salmonella enterica subsp. enterica serovar Typhimurium plasmid pSLT-BT, complete sequence	Salmonella enterica subsp. enterica serovar Typhimurium str. D23580	219	219	1	2e-63	100	117047	FN432031.1
QacEΔ1 YP_003264406.1	Klebsiella pneumoniae strain 825795-1 plasmid unnamed2, complete sequence	Klebsiella pneumoniae	219	219	1	2e-63	100	117168	CP017987.1
QacEΔ1 YP_003264406.1	Escherichia coli strain Res13-Lact-PEA06-10 plasmid unnamed1009, complete sequence	Escherichia coli	219	219	1	2e-63	100	117198	CP062884.1
QacEΔ1 YP_003264406.1	Escherichia coli strain Res13-Sevr-PER06-05-b-A plasmid unnamed1009, complete sequence	Escherichia coli	219	219	1	2e-63	100	117229	CP062816.1
QacEΔ1 YP_003264406.1	Escherichia coli strain Res13-Lact-PER12-33-A plasmid unnamed1009, complete sequence	Escherichia coli	219	219	1	2e-63	100	117229	CP062827.1
QacEΔ1 YP_003264406.1	Citrobacter freundii strain 112298 plasmid p112298-KPC, complete sequence	Citrobacter freundii	219	219	1	2e-63	100	117288	KP987215.1
QacEΔ1 YP_003264406.1	Escherichia coli strain 18SC05VL02-EC plasmid pVPS18EC0505-1, complete sequence	Escherichia coli	219	219	1	2e-63	100	117402	CP063738.1
QacEΔ1 YP_003264406.1	Escherichia coli strain A plasmid pEK499, complete sequence	Escherichia coli	219	219	1	2e-63	100	117536	EU935739.1
QacEΔ1 YP_003264406.1	Klebsiella pneumoniae strain SCKLB138 plasmid pSCKLB138-1, complete sequence	Klebsiella pneumoniae	219	219	1	2e-63	100	117559	MH161192.1
QacEΔ1 YP_003264406.1	Escherichia coli strain EC-129 plasmid pEC129_2, complete sequence	Escherichia coli	219	219	1	2e-63	100	117599	CP038455.1
QacEΔ1 YP_003264406.1	Escherichia coli HP050 plasmid pHP050 DNA, complete sequence	Escherichia coli	219	219	1	2e-63	100	117603	LC520286.1
QacEΔ1 YP_003264406.1	Escherichia coli plasmid pWP4-W18-ESBL-09_1 DNA, complete genome, strain: WP4-W18-ESBL-09	Escherichia coli	219	219	1	2e-63	100	117617	AP022070.1
QacEΔ1 YP_003264406.1	Escherichia coli strain AR_0150 plasmid tig00000255, complete sequence	Escherichia coli	219	219	1	2e-63	100	117703	CP021737.1
QacEΔ1 YP_003264406.1	Escherichia coli strain ECOR 3 genome assembly, plasmid: RCS85_pI	Escherichia coli	219	219	1	2e-63	100	117804	LT985321.1
QacEΔ1 YP_003264406.1	Providencia rettgeri strain N15-01091 plasmid pNDM15-1091, complete sequence	Providencia rettgeri	219	219	1	2e-63	100	117812	CP012903.1
QacEΔ1 YP_003264406.1	Klebsiella quasipneumoniae plasmid pWP7-S17-ESBL-08_2 DNA, complete genome, strain: WP7-S17-ESBL-08	Klebsiella quasipneumoniae	219	219	1	2e-63	100	118077	AP022185.1
QacEΔ1 YP_003264406.1	Enterobacter hormaechei strain BW plasmid unnamed3, complete sequence	Enterobacter hormaechei	219	219	1	2e-63	100	118105	CP023571.1
QacEΔ1 YP_003264406.1	Escherichia coli strain RHBSTW-00646 plasmid pRHBSTW-00646_2, complete sequence	Escherichia coli	219	219	1	2e-63	100	118132	CP056371.1
QacEΔ1 YP_003264406.1	Escherichia coli strain 165 plasmid unnamed1, complete sequence	Escherichia coli	219	219	1	2e-63	100	118182	CP020510.1
QacEΔ1 YP_003264406.1	Escherichia coli strain 14E509 plasmid p14E509-1FII, complete sequence	Escherichia coli	219	219	1	2e-63	100	118212	MN822124.1
QacEΔ1 YP_003264406.1	Escherichia coli strain 2013C-3250 plasmid unnamed5, complete sequence	Escherichia coli	219	219	1	2e-63	100	118259	CP027385.1
QacEΔ1 YP_003264406.1	Salmonella enterica subsp. enterica serovar Typhimurium strain SO21 plasmid pSO21_118, complete sequence	Salmonella enterica subsp. enterica serovar Typhimurium	219	219	1	2e-63	100	118265	CP032495.1
QacEΔ1 YP_003264406.1	Escherichia coli strain V282 plasmid pEcoV282, complete sequence	Escherichia coli	219	219	1	2e-63	100	118324	KT988018.1
QacEΔ1 YP_003264406.1	Klebsiella quasipneumoniae plasmid pWP3-W18-CRE-02_3 DNA, complete genome, strain: WP3-W18-CRE-02	Klebsiella quasipneumoniae	219	219	1	2e-63	100	118328	AP021953.1
QacEΔ1 YP_003264406.1	Escherichia coli strain THSJ02 plasmid pHNTH02-1, complete sequence	Escherichia coli	219	219	1	2e-63	100	118337	MG196294.1
QacEΔ1 YP_003264406.1	Escherichia coli strain IT-Eco-01/2014 plasmid pIT-Eco-01/2014, complete sequence	Escherichia coli	219	404	1	2e-63	100	118475	MH722220.1
QacEΔ1 YP_003264406.1	Escherichia coli strain EC013 plasmid pEC013, complete sequence	Escherichia coli	219	219	1	2e-63	100	118495	MG545909.1
QacEΔ1 YP_003264406.1	Escherichia coli strain Ecol_517 plasmid pEC517_1, complete sequence	Escherichia coli	219	219	1	2e-63	100	118495	CP018964.1
QacEΔ1 YP_003264406.1	Providencia rettgeri strain 30905 plasmid pC131, complete sequence	Providencia rettgeri	219	399	1	2e-63	100	118501	KX774387.1
QacEΔ1 YP_003264406.1	Escherichia coli strain 92944 plasmid p92944-NDM, complete sequence	Escherichia coli	219	219	1	2e-63	100	118644	MG838206.1
QacEΔ1 YP_003264406.1	Escherichia coli strain 525 genome assembly, plasmid: RCS27_p	Escherichia coli	219	219	1	2e-63	100	118656	LT985226.1
QacEΔ1 YP_003264406.1	Klebsiella pneumoniae strain ENT1332 plasmid pMDR1_1332, complete sequence	Klebsiella pneumoniae	219	219	1	2e-63	100	118887	CP063430.1
QacEΔ1 YP_003264406.1	Escherichia coli strain Res13-Lact-PER02-33 plasmid unnamed1009, complete sequence	Escherichia coli	219	219	1	2e-63	100	118942	CP062839.1
QacEΔ1 YP_003264406.1	Escherichia coli strain Res13-Lact-PER01-35 plasmid unnamed1009, complete sequence	Escherichia coli	219	219	1	2e-63	100	118942	CP062845.1
QacEΔ1 YP_003264406.1	Escherichia coli strain CFSAN064036 plasmid pGMI17-004_1, complete sequence	Escherichia coli	219	219	1	2e-63	100	119076	CP028168.1
QacEΔ1 YP_003264406.1	Shigella dysenteriae 1 strain 69-3818 plasmid p69-3818, complete sequence	Shigella dysenteriae 1	219	219	1	2e-63	100	119227	KT754167.1
QacEΔ1 YP_003264406.1	Klebsiella pneumoniae strain W09308 plasmid pW09308-KPC, complete sequence	Klebsiella pneumoniae	219	219	1	2e-63	100	119434	MT108210.1
QacEΔ1 YP_003264406.1	Escherichia coli O25b:H4-ST131 strain B9 plasmid pB9, complete sequence	Escherichia coli O25b:H4-ST131	219	219	1	2e-63	100	119448	MK295817.1
QacEΔ1 YP_003264406.1	Escherichia coli strain RHB29-C09 plasmid pRHB29-C09_2, complete sequence	Escherichia coli	219	219	1	2e-63	100	119787	CP057348.1
QacEΔ1 YP_003264406.1	Escherichia coli strain RHB29-C10 plasmid pRHB29-C10_2, complete sequence	Escherichia coli	219	219	1	2e-63	100	119787	CP057346.1
QacEΔ1 YP_003264406.1	Escherichia coli strain RHB29-C16 plasmid pRHB29-C16_2, complete sequence	Escherichia coli	219	219	1	2e-63	100	119787	CP057343.1
QacEΔ1 YP_003264406.1	Escherichia coli strain RHB29-C18 plasmid pRHB29-C18_2, complete sequence	Escherichia coli	219	219	1	2e-63	100	119787	CP057341.1
QacEΔ1 YP_003264406.1	Escherichia coli strain RHB29-C23 plasmid pRHB29-C23_2, complete sequence	Escherichia coli	219	219	1	2e-63	100	119787	CP057335.1
QacEΔ1 YP_003264406.1	Klebsiella pneumoniae strain KL8 plasmid pKL8-NDM, complete sequence	Klebsiella pneumoniae	219	219	1	2e-63	100	120614	MH523448.1
QacEΔ1 YP_003264406.1	Escherichia coli strain ST648 plasmid pEC648_1, complete sequence	Escherichia coli	219	219	1	2e-63	100	120653	CP008715.1
QacEΔ1 YP_003264406.1	Escherichia coli strain 222 plasmid unnamed1, complete sequence	Escherichia coli	219	219	1	2e-63	100	120667	CP020519.1
QacEΔ1 YP_003264406.1	Escherichia coli strain 103 plasmid unnamed1, complete sequence	Escherichia coli	219	219	1	2e-63	100	120668	CP020496.1
QacEΔ1 YP_003264406.1	Escherichia coli HUE1 plasmid pHFQ1 DNA, complete sequence	Escherichia coli	219	219	1	2e-63	100	120829	AP023428.1
QacEΔ1 YP_003264406.1	Escherichia coli E309 plasmid pE309_IMP6 DNA, complete sequence	Escherichia coli	219	219	1	2e-63	100	120859	AP022364.1
QacEΔ1 YP_003264406.1	Shigella dysenteriae 1 strain 92-9000 plasmid p92-9000, complete sequence	Shigella dysenteriae 1	219	219	1	2e-63	100	121262	KT754166.1
QacEΔ1 YP_003264406.1	Proteus vulgaris strain ZN3 plasmid pZN3-cfr-121kb, complete sequence	Proteus vulgaris	219	219	1	2e-63	100	121294	CP047346.1
QacEΔ1 YP_003264406.1	Klebsiella pneumoniae plasmid pHS091147, complete sequence	Klebsiella pneumoniae	219	219	1	2e-63	100	121348	KX236178.1
QacEΔ1 YP_003264406.1	Escherichia coli strain 522 genome assembly, plasmid: RCS65_p	Escherichia coli	219	219	1	2e-63	100	121398	LT985277.1
QacEΔ1 YP_003264406.1	Escherichia coli E033 plasmid pE033_IMP6 DNA, complete sequence	Escherichia coli	219	219	1	2e-63	100	121480	AP022354.1
QacEΔ1 YP_003264406.1	Escherichia coli strain 497 genome assembly, plasmid: RCS21_p	Escherichia coli	219	219	1	2e-63	100	121741	LT985219.1
QacEΔ1 YP_003264406.1	Escherichia coli strain 52148 plasmid p52148_NDM_5, complete sequence	Escherichia coli	219	219	1	2e-63	100	121872	CP050384.1
QacEΔ1 YP_003264406.1	Citrobacter freundii strain AR_0116 plasmid unnamed5, complete sequence	Citrobacter freundii	219	219	1	2e-63	100	121983	CP032183.1
QacEΔ1 YP_003264406.1	Escherichia coli strain EC008 plasmid pEC008, complete sequence	Escherichia coli	219	219	1	2e-63	100	122022	KY748190.1
QacEΔ1 YP_003264406.1	Escherichia coli strain 64.1 plasmid p2, complete sequence	Escherichia coli	219	219	1	2e-63	100	122123	CP059919.1
QacEΔ1 YP_003264406.1	Escherichia coli strain 81.1 plasmid p2, complete sequence	Escherichia coli	219	219	1	2e-63	100	122124	CP059915.1
QacEΔ1 YP_003264406.1	Escherichia coli strain 34.1 plasmid p2, complete sequence	Escherichia coli	219	219	1	2e-63	100	122428	CP059927.1
QacEΔ1 YP_003264406.1	Escherichia coli strain Ec40743 plasmid unnamed1, complete sequence	Escherichia coli	219	219	1	2e-63	100	122471	CP041920.1
QacEΔ1 YP_003264406.1	Escherichia coli strain 131 plasmid p179-1	Escherichia coli	219	219	1	2e-63	100	122483	CP041560.1
QacEΔ1 YP_003264406.1	Escherichia coli strain 131 plasmid p193-1	Escherichia coli	219	219	1	2e-63	100	122484	CP041557.1
QacEΔ1 YP_003264406.1	Escherichia coli strain S17-20 plasmid p1720-2	Escherichia coli	219	219	1	2e-63	100	122736	CP031765.1
QacEΔ1 YP_003264406.1	Klebsiella pneumoniae strain 2018S07-013 plasmid p2018S07-013-2, complete sequence	Klebsiella pneumoniae	219	219	1	2e-63	100	123229	CP044382.1
QacEΔ1 YP_003264406.1	Escherichia coli strain 127 plasmid p123, complete sequence	Escherichia coli	219	219	1	2e-63	100	123289	CP023378.1
QacEΔ1 YP_003264406.1	Acinetobacter venetianus strain TUST-DM21 plasmid unnamed2, complete sequence	Acinetobacter venetianus	219	219	1	2e-63	100	123790	CP060163.1
QacEΔ1 YP_003264406.1	Klebsiella pneumoniae VNCKp83 plasmid pVNCKp83 DNA, complete sequence	Klebsiella pneumoniae	219	219	1	2e-63	100	124069	LC549808.1
QacEΔ1 YP_003264406.1	Escherichia coli strain 131 plasmid p2448-1	Escherichia coli	219	219	1	2e-63	100	124090	CP041547.1
QacEΔ1 YP_003264406.1	Escherichia coli strain Y5 plasmid pECY55, complete sequence	Escherichia coli	219	219	1	2e-63	100	124378	KU043115.1
QacEΔ1 YP_003264406.1	Escherichia coli strain US29 plasmid pUS29_1, complete sequence	Escherichia coli	219	219	1	2e-63	100	124387	CP048861.1
QacEΔ1 YP_003264406.1	Alcaligenes faecalis strain GZAF1 plasmid pGZAF1_VIM, complete sequence	Alcaligenes faecalis	219	219	1	2e-63	100	124415	KY623659.1
QacEΔ1 YP_003264406.1	Escherichia coli HP003 plasmid pHP003 DNA, complete sequence	Escherichia coli	219	219	1	2e-63	100	124596	LC520284.1
QacEΔ1 YP_003264406.1	Escherichia coli strain APEC O103 plasmid pAPEC-O103-ColBM, partial sequence	Escherichia coli	219	219	1	2e-63	100	124705	CP001232.1
QacEΔ1 YP_003264406.1	Escherichia coli strain HXH-1 plasmid pHXH-1, complete sequence	Escherichia coli	219	219	1	2e-63	100	124747	MH202955.1
QacEΔ1 YP_003264406.1	Enterobacter hormaechei strain FRM plasmid unnamed1, complete sequence	Enterobacter hormaechei	219	219	1	2e-63	100	124759	CP019890.1
QacEΔ1 YP_003264406.1	Klebsiella pneumoniae plasmid pKC2-1/2a, complete sequence	Klebsiella pneumoniae	219	277	1	2e-63	100	124795	MT560000.1
QacEΔ1 YP_003264406.1	Klebsiella pneumoniae strain WCHKP020030 plasmid pLAP2_020030, complete sequence	Klebsiella pneumoniae	219	219	1	2e-63	100	125009	CP028792.1
QacEΔ1 YP_003264406.1	Klebsiella pneumoniae strain QS17-0029 plasmid pMR0617ndm, complete sequence	Klebsiella pneumoniae	219	219	1	2e-63	100	125285	CP024039.1
QacEΔ1 YP_003264406.1	Escherichia coli plasmid p1658/97, complete sequence	Escherichia coli	219	219	1	2e-63	100	125491	AF550679.1
QacEΔ1 YP_003264406.1	Escherichia coli strain CVM N17EC0211 plasmid pN17EC0211, complete sequence	Escherichia coli	219	367	1	2e-63	100	125644	CP043743.1
QacEΔ1 YP_003264406.1	Escherichia coli strain 91 plasmid p91_NDM5, complete sequence	Escherichia coli	219	219	1	2e-63	100	125861	MN007141.1
QacEΔ1 YP_003264406.1	Escherichia coli strain 4/4 plasmid p4_4.1, complete sequence	Escherichia coli	219	219	1	2e-63	100	125877	CP023827.1
QacEΔ1 YP_003264406.1	Klebsiella pneumoniae strain PM48 plasmid pPM48_125, complete sequence	Klebsiella pneumoniae	219	219	1	2e-63	100	125936	MN543580.1
QacEΔ1 YP_003264406.1	Escherichia coli strain 417957 plasmid p417957-CTXM, complete sequence	Escherichia coli	219	219	1	2e-63	100	126384	MH454107.1
QacEΔ1 YP_003264406.1	Escherichia coli strain PT109 plasmid pLB_CTX-M-15_PT109, complete sequence	Escherichia coli	219	219	1	2e-63	100	126409	CP041032.1
QacEΔ1 YP_003264406.1	Escherichia coli isolate MINF_8D-sc-2280460 genome assembly, plasmid: 2	Escherichia coli	219	219	1	2e-63	100	126618	LR890607.1
QacEΔ1 YP_003264406.1	Klebsiella pneumoniae strain UCLAOXA232KP plasmid pUCLAOXA232-5.X, complete sequence	Klebsiella pneumoniae	219	219	1	2e-63	100	126863	CP012571.1
QacEΔ1 YP_003264406.1	Escherichia coli strain CVM N17EC0320 plasmid pN17EC0320-2, complete sequence	Escherichia coli	219	367	1	2e-63	100	126972	CP043741.1
QacEΔ1 YP_003264406.1	Klebsiella pneumoniae strain AR_0075 plasmid unnamed4, complete sequence	Klebsiella pneumoniae	219	219	1	2e-63	100	127285	CP032189.1
QacEΔ1 YP_003264406.1	Escherichia albertii strain 2014C-4356 plasmid unnamed3, complete sequence	Escherichia albertii	219	219	1	2e-63	100	127606	CP024285.1
QacEΔ1 YP_003264406.1	Klebsiella pneumoniae strain UCLAOXA232KP plasmid pUCLAOXA232-5, complete sequence	Klebsiella pneumoniae	219	219	1	2e-63	100	127690	CP012566.1
QacEΔ1 YP_003264406.1	Escherichia coli strain CRE1493 plasmid p1493-5, complete sequence	Escherichia coli	219	219	1	2e-63	100	127772	CP019076.1
QacEΔ1 YP_003264406.1	Escherichia coli strain AR_0128 plasmid tig00000792, complete sequence	Escherichia coli	219	277	1	2e-63	100	128094	CP021719.1
QacEΔ1 YP_003264406.1	Klebsiella pneumoniae strain 2016071221 plasmid p71221-mphA, complete sequence	Klebsiella pneumoniae	219	219	1	2e-63	100	128170	MN310374.1
QacEΔ1 YP_003264406.1	Klebsiella pneumoniae strain MSB1_8A-sc-2280397 plasmid unnamed2, complete sequence	Klebsiella pneumoniae	219	219	1	2e-63	100	128238	CP031802.1
QacEΔ1 YP_003264406.1	Klebsiella pneumoniae isolate INF305-sc-2280094 genome assembly, plasmid: 3	Klebsiella pneumoniae	219	219	1	2e-63	100	128238	LR890704.1
QacEΔ1 YP_003264406.1	Klebsiella pneumoniae isolate INF299-sc-2280084 genome assembly, plasmid: 3	Klebsiella pneumoniae	219	219	1	2e-63	100	128238	LR890634.1
QacEΔ1 YP_003264406.1	Klebsiella pneumoniae isolate INF281-sc-2280206 genome assembly, plasmid: 3	Klebsiella pneumoniae	219	219	1	2e-63	100	128238	LR890517.1
QacEΔ1 YP_003264406.1	Klebsiella pneumoniae isolate KSB1_5H-sc-2280283 genome assembly, plasmid: 3	Klebsiella pneumoniae	219	219	1	2e-63	100	128238	LR890502.1
QacEΔ1 YP_003264406.1	Klebsiella pneumoniae isolate INF298 genome assembly, plasmid: 3	Klebsiella pneumoniae	219	219	1	2e-63	100	128238	LR890428.1
QacEΔ1 YP_003264406.1	Klebsiella pneumoniae isolate INF310-sc-2280104 genome assembly, plasmid: 3	Klebsiella pneumoniae	219	219	1	2e-63	100	128238	LR890256.1
QacEΔ1 YP_003264406.1	Escherichia coli strain MVAST0167 plasmid pMVAST0167_1, complete sequence	Escherichia coli	219	219	1	2e-63	100	128305	CP014493.1
QacEΔ1 YP_003264406.1	Escherichia coli O25b:H4-ST131 strain 418 plasmid p418, complete sequence	Escherichia coli O25b:H4-ST131	219	219	1	2e-63	100	128450	MK295833.1
QacEΔ1 YP_003264406.1	Escherichia coli strain SCU-306 plasmid pSCU-306-1, complete sequence	Escherichia coli	219	219	1	2e-63	100	128584	CP053232.1
QacEΔ1 YP_003264406.1	Klebsiella pneumoniae strain Kpn47 plasmid pKpn47-KPC, complete sequence	Klebsiella pneumoniae	219	219	1	2e-63	100	128668	MN891678.1
QacEΔ1 YP_003264406.1	Leclercia adecarboxylata strain E61 plasmid pE61_003, complete sequence	Leclercia adecarboxylata	219	498	1	2e-63	100	128715	CP042496.1
QacEΔ1 YP_003264406.1	Escherichia coli strain 15978 plasmid pHN15978-1,complete sequence	Escherichia coli	219	219	1	2e-63	100	128762	MK291500.1
QacEΔ1 YP_003264406.1	Escherichia coli strain AR_452 plasmid unnamed1, complete sequence	Escherichia coli	219	219	1	2e-63	100	128762	CP030329.1
QacEΔ1 YP_003264406.1	Escherichia coli strain FDAARGOS_448 plasmid unnamed1, complete sequence	Escherichia coli	219	219	1	2e-63	100	128761	CP023959.1
QacEΔ1 YP_003264406.1	Escherichia coli strain E41-1 plasmid p1, complete sequence	Escherichia coli	219	219	1	2e-63	100	128911	CP028484.1
QacEΔ1 YP_003264406.1	Leclercia sp. LSNIH1 plasmid pLEC-000f, complete sequence	Leclercia sp. LSNIH1	219	219	1	2e-63	100	128920	CP026170.1
QacEΔ1 YP_003264406.1	Klebsiella pneumoniae strain AR_0139 plasmid tig00000002_u sequence	Klebsiella pneumoniae	219	219	1	2e-63	100	128920	CP021958.1
QacEΔ1 YP_003264406.1	Salmonella enterica subsp. enterica serovar Typhimurium plasmid pSBLT, complete sequence	Salmonella enterica subsp. enterica serovar Typhimurium	219	219	1	2e-63	100	128925	LN794247.1
QacEΔ1 YP_003264406.1	Escherichia coli plasmid pLZ135-CTX, complete sequence	Escherichia coli	219	219	1	2e-63	100	128976	MF353155.1
QacEΔ1 YP_003264406.1	Escherichia coli isolate Co6114 plasmid pC06114_1, complete sequence	Escherichia coli	219	219	1	2e-63	100	129085	CP016035.1
QacEΔ1 YP_003264406.1	Escherichia coli strain Ecol_732 plasmid pEC732_2, complete sequence	Escherichia coli	219	219	1	2e-63	100	129154	CP015140.1
QacEΔ1 YP_003264406.1	Citrobacter freundii strain CAV1741 plasmid pKPC_CAV1741, complete sequence	Citrobacter freundii	219	219	1	2e-63	100	129196	CP011656.1
QacEΔ1 YP_003264406.1	Klebsiella pneumoniae strain NH25 plasmid pNH25.2, complete sequence	Klebsiella pneumoniae	219	219	1	2e-63	100	129299	CP024876.1
QacEΔ1 YP_003264406.1	Escherichia coli O25b:H4-ST131 strain U60 plasmid pU60, complete sequence	Escherichia coli O25b:H4-ST131	219	219	1	2e-63	100	129614	MK295818.1
QacEΔ1 YP_003264406.1	Escherichia coli strain 10 plasmid p010_A, complete sequence	Escherichia coli	219	219	1	2e-63	100	129675	CP048331.1
QacEΔ1 YP_003264406.1	Escherichia coli strain SDX5C133 plasmid pHNSD133T1, complete sequence	Escherichia coli	219	439	1	2e-63	100	129713	MG196293.1
QacEΔ1 YP_003264406.1	Escherichia coli strain SDX5C133 plasmid pHNSD133T1, complete sequence	Escherichia coli	219	439	1	2e-63	100	129713	MG196293.1
QacEΔ1 YP_003264406.1	Shigella dysenteriae strain 80-547 plasmid p80-547, complete sequence	Shigella dysenteriae	219	219	1	2e-63	100	129841	KT754160.1
QacEΔ1 YP_003264406.1	Salmonella enterica subsp. enterica serovar Newport strain CFSAN003890 plasmid pCFSAN003890, complete sequence	Salmonella enterica subsp. enterica serovar Newport	219	335	1	2e-63	100	130039	CP016013.1
QacEΔ1 YP_003264406.1	Escherichia coli strain 20 plasmid pHK01-1, complete sequence	Escherichia coli	219	219	1	2e-63	100	130181	CP064848.1
QacEΔ1 YP_003264406.1	Escherichia coli isolate L4_E1441_ETEC genome assembly, plasmid: 2	Escherichia coli	219	219	1	2e-63	100	130302	LR883013.1
QacEΔ1 YP_003264406.1	Escherichia coli I0128 plasmid pI0128 DNA, complete sequence	Escherichia coli	219	219	1	2e-63	100	130479	LC520283.1
QacEΔ1 YP_003264406.1	Klebsiella pneumoniae plasmid pMRY14-165KPN_2 DNA, complete genome, strain: MRY14-165	Klebsiella pneumoniae	219	439	1	2e-63	100	130480	AP018741.1
QacEΔ1 YP_003264406.1	Klebsiella pneumoniae plasmid pMRY14-165KPN_2 DNA, complete genome, strain: MRY14-165	Klebsiella pneumoniae	219	439	1	2e-63	100	130480	AP018741.1
QacEΔ1 YP_003264406.1	Klebsiella pneumoniae strain 08291 plasmid pW08291-tetA, complete sequence	Klebsiella pneumoniae	219	219	1	2e-63	100	130483	MN310376.1
QacEΔ1 YP_003264406.1	Escherichia coli strain 5P plasmid pVSI_NDM_5, complete sequence	Escherichia coli	219	219	1	2e-63	100	130562	MN197360.1
QacEΔ1 YP_003264406.1	Enterobacter cloacae strain SZECL1 plasmid pNDM1_SZ1, complete sequence	Enterobacter cloacae	219	356	1	2e-63	100	130573	KU302801.1
QacEΔ1 YP_003264406.1	Escherichia coli JJ1887 plasmid pJJ1887-5, complete sequence	Escherichia coli JJ1887	219	219	1	2e-63	100	130603	CP014320.1
QacEΔ1 YP_003264406.1	Escherichia coli strain 541 genome assembly, plasmid: RCS18TR541_p	Escherichia coli	219	219	1	2e-63	100	130621	LT985218.1
QacEΔ1 YP_003264406.1	Klebsiella pneumoniae strain WCHKP34 plasmid pQnrB_LL34, complete sequence	Klebsiella pneumoniae	219	352	1	2e-63	100	130691	CP025966.2
QacEΔ1 YP_003264406.1	Escherichia coli strain Ec19397 plasmid pEc19397-131, complete sequence	Escherichia coli	219	439	1	2e-63	100	130755	MG878866.1
QacEΔ1 YP_003264406.1	Escherichia coli strain Ec19397 plasmid pEc19397-131, complete sequence	Escherichia coli	219	439	1	2e-63	100	130755	MG878866.1
QacEΔ1 YP_003264406.1	Escherichia coli strain Ecol_AZ161 plasmid pECAZ161_3, complete sequence	Escherichia coli	219	219	1	2e-63	100	130905	CP019009.1
QacEΔ1 YP_003264406.1	Escherichia coli O25b:H4 plasmid, complete sequence	Escherichia coli O25b:H4	219	219	1	2e-63	100	130920	CP015086.1
QacEΔ1 YP_003264406.1	Escherichia coli strain MO plasmid pMO, complete sequence	Escherichia coli	219	219	1	2e-63	100	131016	MG886288.1
QacEΔ1 YP_003264406.1	Escherichia coli strain 06028078 plasmid p28078-NDM, complete sequence	Escherichia coli	219	439	1	2e-63	100	131441	MF156713.1
QacEΔ1 YP_003264406.1	Escherichia coli strain 06028078 plasmid p28078-NDM, complete sequence	Escherichia coli	219	439	1	2e-63	100	131441	MF156713.1
QacEΔ1 YP_003264406.1	Escherichia coli strain EcPF5 plasmid p1, complete sequence	Escherichia coli	219	219	1	2e-63	100	131660	CP054237.1
QacEΔ1 YP_003264406.1	Vibrio alginolyticus strain 2014V-1011 plasmid unnamed2, complete sequence	Vibrio alginolyticus	219	219	1	2e-63	100	131705	CP046773.1
QacEΔ1 YP_003264406.1	Klebsiella pneumoniae strain SCKP020135 plasmid pMCR8_020135, complete sequence	Klebsiella pneumoniae	219	219	1	2e-63	100	131811	CP037964.1
QacEΔ1 YP_003264406.1	Escherichia coli strain CFS3292 plasmid pCFS3292-2, complete sequence	Escherichia coli	219	219	1	2e-63	100	131954	CP026937.1
QacEΔ1 YP_003264406.1	Salmonella enterica strain CFSAN007405 plasmid pCFSAN007405_01, complete sequence	Salmonella enterica	219	335	1	2e-63	100	132146	CP009410.2
QacEΔ1 YP_003264406.1	Enterobacter cloacae strain SZECL1 plasmid pNDM1_SZ2, complete sequence	Enterobacter cloacae	219	356	1	2e-63	100	132232	KU302802.1
QacEΔ1 YP_003264406.1	Escherichia coli strain 164 plasmid pC-F-164_A-OXA140, complete sequence	Escherichia coli	219	219	1	2e-63	100	132482	CP048368.1
QacEΔ1 YP_003264406.1	Enterobacter hormaechei strain 2013_1a plasmid pSHV12-1301491, complete sequence	Enterobacter hormaechei	219	572	1	2e-63	100	132677	CP031568.1
QacEΔ1 YP_003264406.1	Enterobacter hormaechei strain 2013_1a plasmid pSHV12-1301491, complete sequence	Enterobacter hormaechei	219	572	1	2e-63	100	132677	CP031568.1
QacEΔ1 YP_003264406.1	Salmonella enterica subsp. enterica serovar Typhimurium plasmid pYT2 DNA, complete sequence	Salmonella enterica subsp. enterica serovar Typhimurium	219	219	1	2e-63	100	132842	AB605179.1
QacEΔ1 YP_003264406.1	Escherichia coli isolate Escherichia coli str. TO148 genome assembly, plasmid: 2	Escherichia coli	219	219	1	2e-63	100	133139	LS992191.1
QacEΔ1 YP_003264406.1	Escherichia coli isolate Escherichia coli str. TO124 genome assembly, plasmid: 3	Escherichia coli	219	219	1	2e-63	100	133139	LS992182.1
QacEΔ1 YP_003264406.1	Klebsiella pneumoniae strain A16KP0127 plasmid pA16KP0127-1, complete sequence	Klebsiella pneumoniae	219	219	1	2e-63	100	133205	CP052566.1
QacEΔ1 YP_003264406.1	Salmonella enterica subsp. enterica serovar Typhimurium plasmid pSal8934b, complete sequence	Salmonella enterica subsp. enterica serovar Typhimurium	219	219	1	2e-63	100	133216	JF274992.1
QacEΔ1 YP_003264406.1	Klebsiella oxytoca strain pKOX3 plasmid p2-OXA Putative stability/partitioning phage protein (stbA), mediator of plasmid stability (stbB), hypothetical protein, Adenine-specific methyltransferase, putative cytoplasmic protein, Adenine-specific methyltransferase, hypothetical protein, Antirestriction protein ArdA (ardA), hypothetical protein, DNA polymerase III theta subunit, hypothetical protein,…	Klebsiella oxytoca	219	219	1	2e-63	100	133342	KY913898.1
QacEΔ1 YP_003264406.1	Escherichia coli O25b:H4-ST131 strain 396 plasmid p396, complete sequence	Escherichia coli O25b:H4-ST131	219	219	1	2e-63	100	133542	MK295831.1
QacEΔ1 YP_003264406.1	Escherichia coli strain E0171 plasmid pE0171_KPC, complete sequence	Escherichia coli	219	439	1	2e-63	100	133709	MK370988.1
QacEΔ1 YP_003264406.1	Escherichia coli strain E0171 plasmid pE0171_KPC, complete sequence	Escherichia coli	219	439	1	2e-63	100	133709	MK370988.1
QacEΔ1 YP_003264406.1	Escherichia coli strain J53 plasmid pMG333, complete sequence	Escherichia coli	219	404	1	2e-63	100	134435	MK878892.2
QacEΔ1 YP_003264406.1	Klebsiella pneumoniae strain QDE2 plasmid pQDE2-B, complete sequence	Klebsiella pneumoniae	219	219	1	2e-63	100	134473	MK773536.1
QacEΔ1 YP_003264406.1	Escherichia coli strain CRE10 plasmid pCRE10.1, complete sequence	Escherichia coli	219	219	1	2e-63	100	134611	CP034401.1
QacEΔ1 YP_003264406.1	Providencia rettgeri strain QD51 plasmid pNDM-QD51, complete sequence	Providencia rettgeri	219	277	1	2e-63	100	134802	MH263652.1
QacEΔ1 YP_003264406.1	Escherichia coli plasmid pWP4-W18-ESBL-08_1 DNA, complete genome, strain: WP4-W18-ESBL-08	Escherichia coli	219	219	1	2e-63	100	134864	AP022065.1
QacEΔ1 YP_003264406.1	Klebsiella pneumoniae strain SCM96 plasmid pSCM96-1, complete sequence	Klebsiella pneumoniae	219	219	1	2e-63	100	134869	CP028717.1
QacEΔ1 YP_003264406.1	Escherichia coli O25b:H4-ST131 strain 2017_APHA plasmid pAPHA_2017_1, complete sequence	Escherichia coli O25b:H4-ST131	219	219	1	2e-63	100	134872	CP051616.1
QacEΔ1 YP_003264406.1	Escherichia coli strain H105 plasmid pH105, complete sequence	Escherichia coli	219	219	1	2e-63	100	134899	CP021871.1
QacEΔ1 YP_003264406.1	Escherichia coli HP030 plasmid pHP030 DNA, complete sequence	Escherichia coli	219	219	1	2e-63	100	134908	LC520285.1
QacEΔ1 YP_003264406.1	Klebsiella pneumoniae strain Kp21774 plasmid pKp21774-135, complete sequence	Klebsiella pneumoniae	219	439	1	2e-63	100	134950	MG878868.1
QacEΔ1 YP_003264406.1	Klebsiella pneumoniae strain Kp21774 plasmid pKp21774-135, complete sequence	Klebsiella pneumoniae	219	439	1	2e-63	100	134950	MG878868.1
QacEΔ1 YP_003264406.1	Escherichia coli strain 2/0 plasmid p2_0.1, complete sequence	Escherichia coli	219	219	1	2e-63	100	135053	CP023854.1
QacEΔ1 YP_003264406.1	Escherichia coli O25b:H4-ST131 strain U10 plasmid pU10, complete sequence	Escherichia coli O25b:H4-ST131	219	219	1	2e-63	100	135089	MK295819.1
QacEΔ1 YP_003264406.1	Salmonella enterica subsp. enterica serovar Heidelberg plasmid pSH163_135, complete sequence	Salmonella enterica subsp. enterica serovar Heidelberg	219	335	1	2e-63	100	135168	JN983045.1
QacEΔ1 YP_003264406.1	Salmonella enterica subsp. enterica serovar Heidelberg plasmid pSH696_135, complete sequence	Salmonella enterica subsp. enterica serovar Heidelberg	219	335	1	2e-63	100	135423	JN983048.1
QacEΔ1 YP_003264406.1	Escherichia coli ST131 strain EC958 plasmid pEC958, complete sequence	Escherichia coli O25b:H4-ST131	219	219	1	2e-63	100	135602	HG941719.1
QacEΔ1 YP_003264406.1	Providencia rettgeri strain YPR31 plasmid pYPR31, complete sequence	Providencia rettgeri	219	623	1	2e-63	100	135614	CP053897.1
QacEΔ1 YP_003264406.1	Providencia rettgeri strain YPR31 plasmid pYPR31, complete sequence	Providencia rettgeri	219	623	1	2e-63	100	135614	CP053897.1
QacEΔ1 YP_003264406.1	Providencia rettgeri strain YPR25 plasmid pYPR25-1, complete sequence	Providencia rettgeri	219	623	1	2e-63	100	135614	CP060727.1
QacEΔ1 YP_003264406.1	Providencia rettgeri strain YPR25 plasmid pYPR25-1, complete sequence	Providencia rettgeri	219	623	1	2e-63	100	135614	CP060727.1
QacEΔ1 YP_003264406.1	Proteus mirabilis strain YPM35 plasmid pJPM35-1, complete sequence	Proteus mirabilis	219	623	1	2e-63	100	135623	CP053899.1
QacEΔ1 YP_003264406.1	Proteus mirabilis strain YPM35 plasmid pJPM35-1, complete sequence	Proteus mirabilis	219	623	1	2e-63	100	135623	CP053899.1
QacEΔ1 YP_003264406.1	Escherichia coli HP129 plasmid pHP129 DNA, complete sequence	Escherichia coli	219	219	1	2e-63	100	135628	LC520287.1
QacEΔ1 YP_003264406.1	Escherichia coli A0086 plasmid pA0086 DNA, complete sequence	Escherichia coli	219	219	1	2e-63	100	135670	LC520270.1
QacEΔ1 YP_003264406.1	Escherichia coli strain 81009 plasmid pEC-81009, complete sequence	Escherichia coli	219	219	1	2e-63	100	135720	CP021180.1
QacEΔ1 YP_003264406.1	Escherichia coli H0130 plasmid pH0130 DNA, complete sequence	Escherichia coli	219	219	1	2e-63	100	135733	LC520281.1
QacEΔ1 YP_003264406.1	Escherichia coli O25b:H4-ST131 strain 425 plasmid p425, complete sequence	Escherichia coli O25b:H4-ST131	219	219	1	2e-63	100	135791	MK295830.1
QacEΔ1 YP_003264406.1	Escherichia coli strain MS6198 plasmid pMS6198B, complete sequence	Escherichia coli	219	219	1	2e-63	100	136327	CP015836.1
QacEΔ1 YP_003264406.1	Escherichia coli strain MS14385 genome assembly, plasmid: 2	Escherichia coli	219	219	1	2e-63	100	136397	LR130556.1
QacEΔ1 YP_003264406.1	Escherichia coli strain AH62 plasmid pAH62-3, complete sequence	Escherichia coli	219	219	1	2e-63	100	136694	CP055262.1
QacEΔ1 YP_003264406.1	Enterobacter hormaechei subsp. hoffmannii OIPH-N069 plasmid: pN069_1 DNA, complete genome	Enterobacter hormaechei subsp. hoffmannii	219	219	1	2e-63	100	136816	AP019818.1
QacEΔ1 YP_003264406.1	Klebsiella aerogenes strain 1564 plasmid p1564, complete sequence	Klebsiella aerogenes	219	277	1	2e-63	100	136902	MN603981.1
QacEΔ1 YP_003264406.1	Escherichia coli M309 plasmid pM309-NDM5 DNA, complete sequence	Escherichia coli	219	219	1	2e-63	100	136947	AP018833.1
QacEΔ1 YP_003264406.1	Escherichia coli E312 plasmid pE312_IMP6 DNA, complete sequence	Escherichia coli	219	439	1	2e-63	100	136970	AP022366.1
QacEΔ1 YP_003264406.1	Escherichia coli E312 plasmid pE312_IMP6 DNA, complete sequence	Escherichia coli	219	439	1	2e-63	100	136970	AP022366.1
QacEΔ1 YP_003264406.1	Escherichia coli strain AR_0069 plasmid unitig_2, complete sequence	Escherichia coli	219	277	1	2e-63	100	136975	CP020056.1
QacEΔ1 YP_003264406.1	Escherichia coli plasmid pEC9-2, complete sequence	Escherichia coli	219	219	1	2e-63	100	137087	MT559992.1
QacEΔ1 YP_003264406.1	Escherichia coli isolate E. coli NRZ14408 genome assembly, plasmid: p14408_1	Escherichia coli	219	219	1	2e-63	100	137186	LT599826.1
QacEΔ1 YP_003264406.1	Escherichia coli strain US03 plasmid pUS03_1, complete sequence	Escherichia coli	219	219	1	2e-63	100	137220	CP048866.1
QacEΔ1 YP_003264406.1	Escherichia coli strain 73 plasmid p2766-1	Escherichia coli	219	219	1	2e-63	100	137298	CP041539.1
QacEΔ1 YP_003264406.1	Shigella flexneri strain 5908.2 plasmid p5908-2	Shigella flexneri	219	439	1	2e-63	100	137368	CP045523.1
QacEΔ1 YP_003264406.1	Shigella flexneri strain 5908.2 plasmid p5908-2	Shigella flexneri	219	439	1	2e-63	100	137368	CP045523.1
QacEΔ1 YP_003264406.1	Klebsiella pneumoniae strain KP1 plasmid pKP1-NDM-1, complete sequence	Klebsiella pneumoniae	219	277	1	2e-63	100	137552	KF992018.2
QacEΔ1 YP_003264406.1	Escherichia coli strain MS6198 plasmid pMS6198A, complete sequence	Escherichia coli	219	277	1	2e-63	100	137565	CP015835.1
QacEΔ1 YP_003264406.1	Citrobacter freundii strain AR_0116 plasmid unnamed2, complete sequence	Citrobacter freundii	219	219	1	2e-63	100	137578	CP032180.1
QacEΔ1 YP_003264406.1	Klebsiella pneumoniae plasmid Carbapenemase(NDM-1)_IncA/C2, complete sequence	Klebsiella pneumoniae	219	277	1	2e-63	100	137593	CP050164.1
QacEΔ1 YP_003264406.1	Salmonella enterica subsp. enterica serovar Typhimurium strain ST56 plasmid pST56-1, complete sequence	Salmonella enterica subsp. enterica serovar Typhimurium	219	497	1	2e-63	100	137774	CP050740.1
QacEΔ1 YP_003264406.1	Salmonella enterica subsp. enterica serovar Typhimurium strain ST56 plasmid pST56-1, complete sequence	Salmonella enterica subsp. enterica serovar Typhimurium	219	497	1	2e-63	100	137774	CP050740.1
QacEΔ1 YP_003264406.1	Klebsiella pneumoniae strain N10-0469 plasmid pNDM10469, complete sequence	Klebsiella pneumoniae	219	277	1	2e-63	100	137813	JN861072.1
QacEΔ1 YP_003264406.1	Salmonella enterica subsp. enterica serovar Stanley strain LS001 plasmid pHS36-NDM, complete sequence	Salmonella enterica subsp. enterica serovar Stanley	219	277	1	2e-63	100	137952	KU726616.1
QacEΔ1 YP_003264406.1	Salmonella enterica strain FDAARGOS_711 plasmid unnamed	Salmonella enterica	219	219	1	2e-63	100	138139	CP055131.1
QacEΔ1 YP_003264406.1	Escherichia coli strain AR_0055 plasmid unitig_2, complete sequence	Escherichia coli	219	277	1	2e-63	100	138340	CP021936.1
QacEΔ1 YP_003264406.1	Leclercia adecarboxylata strain 16005813 plasmid p16005813A, complete sequence	Leclercia adecarboxylata	219	439	1	2e-63	100	138399	MK036891.1
QacEΔ1 YP_003264406.1	Leclercia adecarboxylata strain 16005813 plasmid p16005813A, complete sequence	Leclercia adecarboxylata	219	439	1	2e-63	100	138399	MK036891.1
QacEΔ1 YP_003264406.1	Escherichia coli E308 plasmid pE308_IMP6 DNA, complete sequence	Escherichia coli	219	219	1	2e-63	100	138443	AP022353.1
QacEΔ1 YP_003264406.1	Escherichia coli strain SCU-103 plasmid pSCU-103-1, complete sequence	Escherichia coli	219	219	1	2e-63	100	138518	CP054458.1
QacEΔ1 YP_003264406.1	Escherichia coli strain 4/0 plasmid p4_0.1, complete sequence	Escherichia coli	219	219	1	2e-63	100	138672	CP023850.1
QacEΔ1 YP_003264406.1	Salmonella enterica subsp. enterica serovar Choleraesuis str. SC-B67 plasmid pSC138, complete sequence	Salmonella enterica subsp. enterica serovar Choleraesuis str. SC-B67	219	425	1	2e-63	100	138742	AY509004.1
QacEΔ1 YP_003264406.1	Proteus mirabilis strain SCBX1.1 plasmid plas1.1.2, complete sequence	Proteus mirabilis	219	843	1	2e-63	100	138818	CP047114.1
QacEΔ1 YP_003264406.1	Proteus mirabilis strain SCBX1.1 plasmid plas1.1.2, complete sequence	Proteus mirabilis	219	843	1	2e-63	100	138818	CP047114.1
QacEΔ1 YP_003264406.1	Proteus mirabilis strain SCBX1.1 plasmid plas1.1.2, complete sequence	Proteus mirabilis	219	843	1	2e-63	100	138818	CP047114.1
QacEΔ1 YP_003264406.1	Serratia marcescens strain M17468 plasmid pSMA17468, complete sequence	Serratia marcescens	219	277	1	2e-63	100	138997	MK123268.1
QacEΔ1 YP_003264406.1	Enterobacter cloacae strain ECL17464 plasmid pECL17464, complete sequence	Enterobacter cloacae	219	277	1	2e-63	100	138998	MH995508.1
QacEΔ1 YP_003264406.1	Citrobacter freundii strain CFR17394 plasmid pCFR17394, complete sequence	Citrobacter freundii	219	277	1	2e-63	100	138998	MH995506.1
QacEΔ1 YP_003264406.1	Escherichia coli strain AR_0015 plasmid unitig_1_pilon, complete sequence	Escherichia coli	219	439	1	2e-63	100	139059	CP024863.1
QacEΔ1 YP_003264406.1	Escherichia coli strain AR_0015 plasmid unitig_1_pilon, complete sequence	Escherichia coli	219	439	1	2e-63	100	139059	CP024863.1
QacEΔ1 YP_003264406.1	Escherichia coli strain DA33135 plasmid pDA33135-139, complete sequence	Escherichia coli	219	219	1	2e-63	100	139191	CP029577.1
QacEΔ1 YP_003264406.1	Escherichia coli strain ARL09/232 plasmid pCO_Eco4457-2, complete sequence	Escherichia coli	219	277	1	2e-63	100	139294	CP049969.1
QacEΔ1 YP_003264406.1	Escherichia coli isolate MINF_9A-sc-2280436 genome assembly, plasmid: 2	Escherichia coli	219	219	1	2e-63	100	139312	LR890335.1
QacEΔ1 YP_003264406.1	Klebsiella pneumoniae strain BJ20 plasmid pBJ20-tetA, complete sequence	Klebsiella pneumoniae	219	219	1	2e-63	100	139389	MN310373.1
QacEΔ1 YP_003264406.1	Proteus cibarius strain HNCF44W plasmid pHNCF44W_NDM-1, complete sequence	Proteus cibarius	219	658	1	2e-63	100	139490	CP053043.1
QacEΔ1 YP_003264406.1	Proteus cibarius strain HNCF44W plasmid pHNCF44W_NDM-1, complete sequence	Proteus cibarius	219	658	1	2e-63	100	139490	CP053043.1
QacEΔ1 YP_003264406.1	Proteus cibarius strain HNCF44W plasmid pHNCF44W_NDM-1, complete sequence	Proteus cibarius	219	658	1	2e-63	100	139490	CP053043.1
QacEΔ1 YP_003264406.1	Escherichia coli strain AH65 plasmid pAH65-3	Escherichia coli	219	219	1	2e-63	100	139513	CP058305.1
QacEΔ1 YP_003264406.1	Escherichia coli strain 188 plasmid unnamed1	Escherichia coli	219	439	1	2e-63	100	139541	CP062968.1
QacEΔ1 YP_003264406.1	Escherichia coli strain 188 plasmid unnamed1	Escherichia coli	219	439	1	2e-63	100	139541	CP062968.1
QacEΔ1 YP_003264406.1	Escherichia coli strain ECOL-18-VL-LA-PA-Ryan-0026 plasmid p45407_1, complete sequence	Escherichia coli	219	439	1	2e-63	100	139547	CP041393.1
QacEΔ1 YP_003264406.1	Escherichia coli strain ECOL-18-VL-LA-PA-Ryan-0026 plasmid p45407_1, complete sequence	Escherichia coli	219	439	1	2e-63	100	139547	CP041393.1
QacEΔ1 YP_003264406.1	Escherichia coli strain 188B plasmid unnamed1	Escherichia coli	219	439	1	2e-63	100	139547	CP062971.1
QacEΔ1 YP_003264406.1	Escherichia coli strain 188B plasmid unnamed1	Escherichia coli	219	439	1	2e-63	100	139547	CP062971.1
QacEΔ1 YP_003264406.1	Escherichia coli strain ECCRA-119 plasmid pTB202, complete sequence	Escherichia coli	219	219	1	2e-63	100	139629	CP029244.1
QacEΔ1 YP_003264406.1	Klebsiella pneumoniae strain 11935 plasmid p11935-KPC, complete sequence	Klebsiella pneumoniae	219	219	1	2e-63	100	140000	MN842291.1
QacEΔ1 YP_003264406.1	Escherichia coli strain 511 genome assembly, plasmid: RCS54_p	Escherichia coli	219	219	1	2e-63	100	140057	LT985263.1
QacEΔ1 YP_003264406.1	Simplicispira suum strain SC1-8 plasmid unnamed1, complete sequence	Simplicispira suum	219	219	1	2e-63	100	140077	CP027670.1
QacEΔ1 YP_003264406.1	Klebsiella pneumoniae strain 12181 plasmid p12181-KPC, complete sequence	Klebsiella pneumoniae	219	219	1	2e-63	100	140093	KY270850.1
QacEΔ1 YP_003264406.1	Klebsiella pneumoniae strain DHQP1605752_NV plasmid p1605752AC2, complete sequence	Klebsiella pneumoniae	219	277	1	2e-63	100	140133	CP022126.1
QacEΔ1 YP_003264406.1	Escherichia coli EC302/04 plasmid pEC302/04, complete sequence	Escherichia coli EC302/04	219	219	1	2e-63	100	140232	CP011493.1
QacEΔ1 YP_003264406.1	Escherichia coli strain C9 plasmid pC9, complete sequence	Escherichia coli	219	219	1	2e-63	100	140350	CP059282.1
QacEΔ1 YP_003264406.1	Escherichia coli strain JJ1897 plasmid pJJ1897_1, complete sequence	Escherichia coli	219	439	1	2e-63	100	140502	CP013836.1
QacEΔ1 YP_003264406.1	Escherichia coli strain JJ1897 plasmid pJJ1897_1, complete sequence	Escherichia coli	219	439	1	2e-63	100	140502	CP013836.1
QacEΔ1 YP_003264406.1	Escherichia coli strain AR_0086 plasmid unnamed1, complete sequence	Escherichia coli	219	219	1	2e-63	100	140509	CP032202.1
QacEΔ1 YP_003264406.1	Klebsiella pneumoniae strain FDAARGOS_440 plasmid unnamed1, complete sequence	Klebsiella pneumoniae	219	219	1	2e-63	100	140557	CP023923.1
QacEΔ1 YP_003264406.1	Klebsiella pneumoniae strain HKU49 plasmid pHKU49_CIP, complete sequence	Klebsiella pneumoniae	219	352	1	2e-63	100	140566	MN543570.1
QacEΔ1 YP_003264406.1	Citrobacter freundii strain IDR1900015725-01-02 plasmid p4C141, complete sequence	Citrobacter freundii	219	219	1	2e-63	100	140764	CP054279.1
QacEΔ1 YP_003264406.1	Klebsiella pneumoniae strain ATCC BAA-2146 plasmid pNDM-US-2, complete sequence	Klebsiella pneumoniae	219	277	1	2e-63	100	140821	KJ588779.1
QacEΔ1 YP_003264406.1	Klebsiella pneumoniae strain AR_0049 plasmid unitig_1, complete sequence	Klebsiella pneumoniae	219	277	1	2e-63	100	140825	CP018817.1
QacEΔ1 YP_003264406.1	Klebsiella pneumoniae strain ATCC BAA-2146 plasmid pNDM-US, complete sequence	Klebsiella pneumoniae	219	277	1	2e-63	100	140825	CP006661.1
QacEΔ1 YP_003264406.1	Acinetobacter indicus strain FS42-2 plasmid pFS42-2-1, complete sequence	Acinetobacter indicus	219	219	1	2e-63	100	140938	CP046596.1
QacEΔ1 YP_003264406.1	Escherichia coli strain 100 plasmid p100_NDM5_IncN, complete sequence	Escherichia coli	219	219	1	2e-63	100	141007	MT199177.1
QacEΔ1 YP_003264406.1	Escherichia coli O25b:H4-ST131 strain 461 plasmid p461, complete sequence	Escherichia coli O25b:H4-ST131	219	219	1	2e-63	100	141103	MK295823.1
QacEΔ1 YP_003264406.1	Enterobacter cloacae strain B557 plasmid pB557-NDM, complete sequence	Enterobacter cloacae	219	277	1	2e-63	100	141647	KX786648.1
QacEΔ1 YP_003264406.1	Escherichia coli strain AR_0118 plasmid unitig_1, complete sequence	Escherichia coli	219	277	1	2e-63	100	141885	CP020049.1
QacEΔ1 YP_003264406.1	Klebsiella pneumoniae strain WCHKP015625 plasmid pCTXM65_015625, complete sequence	Klebsiella pneumoniae	219	219	1	2e-63	100	142207	CP033394.1
QacEΔ1 YP_003264406.1	Escherichia coli strain MDR_56 plasmid unnamed6, complete sequence	Escherichia coli	219	219	1	2e-63	100	142304	CP019905.1
QacEΔ1 YP_003264406.1	Enterobacter hormaechei strain Y233 plasmid p233-142, complete sequence	Enterobacter hormaechei	219	219	1	2e-63	100	142557	CP049048.1
QacEΔ1 YP_003264406.1	Escherichia coli strain EcU443 plasmid pECSE_01, complete sequence	Escherichia coli	219	439	1	2e-63	100	142708	KX683283.1
QacEΔ1 YP_003264406.1	Escherichia coli strain EcU443 plasmid pECSE_01, complete sequence	Escherichia coli	219	439	1	2e-63	100	142708	KX683283.1
QacEΔ1 YP_003264406.1	Escherichia coli strain Ecol_AZ162 plasmid pECAZ162_KPC, complete sequence	Escherichia coli	219	219	1	2e-63	100	142829	CP019014.1
QacEΔ1 YP_003264406.1	Escherichia coli strain BIDMC20a plasmid pCRE BIDMC20a, complete sequence	Escherichia coli	219	219	1	2e-63	100	142829	MW057772.1
QacEΔ1 YP_003264406.1	Escherichia coli strain SCU-120 plasmid pSCU-120-1, complete sequence	Escherichia coli	219	219	1	2e-63	100	142873	CP054336.1
QacEΔ1 YP_003264406.1	Klebsiella pneumoniae strain Kpn-431, plasmid pKPN-431cz, complete sequence	Klebsiella pneumoniae	219	623	1	2e-63	100	142876	KY020154.1
QacEΔ1 YP_003264406.1	Klebsiella pneumoniae strain Kpn-431, plasmid pKPN-431cz, complete sequence	Klebsiella pneumoniae	219	623	1	2e-63	100	142876	KY020154.1
QacEΔ1 YP_003264406.1	Escherichia coli strain MS6192 plasmid pMS6192A-NDM, complete sequence	Escherichia coli	219	219	1	2e-63	100	142890	CP054941.1
QacEΔ1 YP_003264406.1	Escherichia coli strain MS6193 plasmid pMS6193A-NDM, complete sequence	Escherichia coli	219	219	1	2e-63	100	142890	CP047406.1
QacEΔ1 YP_003264406.1	Klebsiella pneumoniae strain KP1572 plasmid pIMP1572, complete sequence	Klebsiella pneumoniae	219	440	1	2e-63	100	142993	MH464586.1
QacEΔ1 YP_003264406.1	Escherichia coli strain SCZE5 plasmid pSCZE2	Escherichia coli	219	219	1	2e-63	100	143259	CP051224.1
QacEΔ1 YP_003264406.1	Aeromonas hydrophila strain AHNIH1 plasmid pASP-135, complete sequence	Aeromonas hydrophila	219	439	1	2e-63	100	143348	CP016381.1
QacEΔ1 YP_003264406.1	Aeromonas hydrophila strain AHNIH1 plasmid pASP-135, complete sequence	Aeromonas hydrophila	219	439	1	2e-63	100	143348	CP016381.1
QacEΔ1 YP_003264406.1	Klebsiella pneumoniae strain AR_0097 plasmid unnamed1, complete sequence	Klebsiella pneumoniae	219	219	1	2e-63	100	143515	CP032195.1
QacEΔ1 YP_003264406.1	Klebsiella pneumoniae strain 0716 plasmid p0716-KPC, complete sequence	Klebsiella pneumoniae	219	219	1	2e-63	100	143538	KY270849.1
QacEΔ1 YP_003264406.1	Escherichia coli plasmid pEC14I, complete sequence	Escherichia coli	219	219	1	2e-63	100	143590	KU932025.1
QacEΔ1 YP_003264406.1	Escherichia coli strain uk_P46212 plasmid, complete sequence	Escherichia coli	219	219	1	2e-63	100	143748	CP013657.1
QacEΔ1 YP_003264406.1	Escherichia coli plasmid pCERC4, complete sequence	Escherichia coli	219	219	1	2e-63	100	143812	KU578032.1
QacEΔ1 YP_003264406.1	Klebsiella pneumoniae subsp. pneumoniae strain R210-2 plasmid pR210-2-VIM, complete sequence	Klebsiella pneumoniae subsp. pneumoniae	219	219	1	2e-63	100	144158	CP034084.1
QacEΔ1 YP_003264406.1	Escherichia coli strain SCEC020007 plasmid pNDM5_020007, complete sequence	Escherichia coli	219	658	1	2e-63	100	144225	CP025626.1
QacEΔ1 YP_003264406.1	Escherichia coli strain SCEC020007 plasmid pNDM5_020007, complete sequence	Escherichia coli	219	658	1	2e-63	100	144225	CP025626.1
QacEΔ1 YP_003264406.1	Escherichia coli strain SCEC020007 plasmid pNDM5_020007, complete sequence	Escherichia coli	219	658	1	2e-63	100	144225	CP025626.1
QacEΔ1 YP_003264406.1	Klebsiella pneumoniae strain 2018C01-239 plasmid p2018C01-239-2, complete sequence	Klebsiella pneumoniae	219	404	1	2e-63	100	144448	CP044387.1
QacEΔ1 YP_003264406.1	Escherichia coli plasmid pH2291-144, complete sequence	Escherichia coli	219	219	1	2e-63	100	144925	KJ484628.1
QacEΔ1 YP_003264406.1	Escherichia coli strain BTR plasmid pBTR-CTXM, complete sequence	Escherichia coli	219	219	1	2e-63	100	144939	MF156697.2
QacEΔ1 YP_003264406.1	Providencia rettgeri strain AR_0082 plasmid unnamed, complete sequence	Providencia rettgeri	219	219	1	2e-63	100	144970	CP029737.1
QacEΔ1 YP_003264406.1	Escherichia coli strain SCU-482 plasmid pSCU-482-1, complete sequence	Escherichia coli	219	219	1	2e-63	100	145015	CP053248.1
QacEΔ1 YP_003264406.1	Klebsiella pneumoniae strain 283149 plasmid p283149-FII, complete sequence	Klebsiella pneumoniae	219	219	1	2e-63	100	145222	MN823989.1
QacEΔ1 YP_003264406.1	Escherichia coli strain CD306 plasmid pCD306, complete sequence	Escherichia coli	219	219	1	2e-63	100	145221	CP013832.1
QacEΔ1 YP_003264406.1	Citrobacter freundii strain AA535 plasmid pIBAC_IncA/C, complete sequence	Citrobacter freundii	219	219	1	2e-63	100	145294	MH594477.1
QacEΔ1 YP_003264406.1	Escherichia coli O157:H7 strain NE 1169-1 plasmid pNE1169-3, complete sequence	Escherichia coli O157:H7	219	219	1	2e-63	100	145329	CP038326.1
QacEΔ1 YP_003264406.1	Escherichia coli O157:H7 strain NE1127 plasmid pNE1127-2, complete sequence	Escherichia coli O157:H7	219	219	1	2e-63	100	145329	CP038322.1
QacEΔ1 YP_003264406.1	Escherichia coli strain H9Ecoli plasmid p1-H9, complete sequence	Escherichia coli	219	219	1	2e-63	100	145524	CP029181.1
QacEΔ1 YP_003264406.1	Proteus mirabilis strain HFK418 plasmid pHFK418-NDM, complete sequence	Proteus mirabilis	219	352	1	2e-63	100	145619	MH491967.2
QacEΔ1 YP_003264406.1	Escherichia coli strain AH01 plasmid pAH01-4, complete sequence	Escherichia coli	219	219	1	2e-63	100	145790	CP055255.1
QacEΔ1 YP_003264406.1	Escherichia coli strain IMT16316 plasmid pEcIMT16316, complete sequence	Escherichia coli	219	219	1	2e-63	100	145883	CP023816.1
QacEΔ1 YP_003264406.1	Salmonella enterica subsp. enterica serovar Senftenberg strain BCH02406 plasmid pNDM-SAL, complete sequence	Salmonella enterica subsp. enterica serovar Senftenberg	219	277	1	2e-63	100	146129	KP742988.1
QacEΔ1 YP_003264406.1	Escherichia coli strain E0272 plasmid pE0272_KPC, complete sequence	Escherichia coli	219	219	1	2e-63	100	146156	MK370990.1
QacEΔ1 YP_003264406.1	Escherichia coli strain Ecol_AZ153 plasmid pECAZ153_KPC, complete sequence	Escherichia coli	219	219	1	2e-63	100	146162	CP018999.1
QacEΔ1 YP_003264406.1	Klebsiella pneumoniae strain AR_0125 plasmid tig00000001_pilon, complete sequence	Klebsiella pneumoniae	219	219	1	2e-63	100	146168	CP021856.1
QacEΔ1 YP_003264406.1	Citrobacter freundii strain L75 plasmid pCf75, complete sequence	Citrobacter freundii	219	439	1	2e-63	100	146252	CP047308.1
QacEΔ1 YP_003264406.1	Citrobacter freundii strain L75 plasmid pCf75, complete sequence	Citrobacter freundii	219	439	1	2e-63	100	146252	CP047308.1
QacEΔ1 YP_003264406.1	Escherichia coli strain ECCRA-119 plasmid pTB201, complete sequence	Escherichia coli	219	219	1	2e-63	100	146268	CP029243.1
QacEΔ1 YP_003264406.1	Escherichia coli strain CM IVRI KOL-1 plasmid p1ESCUMpO83_CORR	Escherichia coli	219	219	1	2e-63	100	146286	CP033159.1
QacEΔ1 YP_003264406.1	Escherichia coli E294 plasmid pE294_IMP6 DNA, complete sequence	Escherichia coli	219	219	1	2e-63	100	146404	AP022359.1
QacEΔ1 YP_003264406.1	Escherichia coli strain RHB16-C07 plasmid pRHB16-C07_3, complete sequence	Escherichia coli	219	219	1	2e-63	100	146408	CP057761.1
QacEΔ1 YP_003264406.1	Escherichia coli strain RHB16-C08 plasmid pRHB16-C08_3, complete sequence	Escherichia coli	219	219	1	2e-63	100	146408	CP057753.1
QacEΔ1 YP_003264406.1	Escherichia coli strain RHB16-C11 plasmid pRHB16-C11_3, complete sequence	Escherichia coli	219	219	1	2e-63	100	146408	CP057740.1
QacEΔ1 YP_003264406.1	Escherichia coli strain RHB16-C13 plasmid pRHB16-C13_3, complete sequence	Escherichia coli	219	219	1	2e-63	100	146408	CP057733.1
QacEΔ1 YP_003264406.1	Klebsiella pneumoniae strain CriePir26 plasmid unnamed1, complete sequence	Klebsiella pneumoniae	219	219	1	2e-63	100	146591	CP062987.1
QacEΔ1 YP_003264406.1	Escherichia coli O83:H1 str. NRG 857C plasmid pO83_CORR genomic sequence	Escherichia coli O83:H1 str. NRG 857C	219	219	1	2e-63	100	147060	CP001856.1
QacEΔ1 YP_003264406.1	Escherichia coli strain 92944 plasmid p92944-mph, complete sequence	Escherichia coli	219	219	1	2e-63	100	147163	MG838205.1
QacEΔ1 YP_003264406.1	Escherichia coli strain PA45B plasmid pPA45B, complete sequence	Escherichia coli	219	219	1	2e-63	100	147172	CP021289.1
QacEΔ1 YP_003264406.1	Escherichia coli plasmid pWP5-S18-ESBL-08_1 DNA, complete genome, strain: WP5-S18-ESBL-08	Escherichia coli	219	219	1	2e-63	100	147186	AP022162.1
QacEΔ1 YP_003264406.1	Escherichia coli strain FAM21845 plasmid pFAM21845_1, complete sequence	Escherichia coli	219	219	1	2e-63	100	147225	CP017221.1
QacEΔ1 YP_003264406.1	Escherichia coli strain Ecol_881 plasmid pEC881_1, complete sequence	Escherichia coli	219	219	1	2e-63	100	147346	CP019028.1
QacEΔ1 YP_003264406.1	Salmonella enterica subsp. enterica serovar Thompson plasmid pSC1-1/2a, complete sequence	Salmonella enterica subsp. enterica serovar Thompson	219	277	1	2e-63	100	147359	MT560003.1
QacEΔ1 YP_003264406.1	Klebsiella pneumoniae strain KF3 plasmid pKF3-140, complete sequence	Klebsiella pneumoniae	219	219	1	2e-63	100	147416	FJ876827.1
QacEΔ1 YP_003264406.1	Escherichia coli isolate ECCNB12-2 plasmid pTB-nb1, complete sequence	Escherichia coli	219	219	1	2e-63	100	147451	CP033632.1
QacEΔ1 YP_003264406.1	Klebsiella pneumoniae strain 2018N16-148 plasmid p2018N16-148-1, complete sequence	Klebsiella pneumoniae	219	404	1	2e-63	100	147709	CP044394.1
QacEΔ1 YP_003264406.1	Escherichia coli isolate MSB1_8G-sc-2280388 genome assembly, plasmid: 2	Escherichia coli	219	219	1	2e-63	100	147870	LR890604.1
QacEΔ1 YP_003264406.1	Providencia stuartii isolate GN576 plasmid pNDM-PstGN576, complete sequence	Providencia stuartii	219	277	1	2e-63	100	147886	KJ802405.1
QacEΔ1 YP_003264406.1	Providencia stuartii strain FDAARGOS_87 plasmid unnamed1, complete sequence	Providencia stuartii	219	219	1	2e-63	100	147900	CP031512.1
QacEΔ1 YP_003264406.1	Uncultured bacterium plasmid pKAZ3, complete sequence	uncultured bacterium	219	439	1	2e-63	100	147957	KR827392.1
QacEΔ1 YP_003264406.1	Uncultured bacterium plasmid pKAZ3, complete sequence	uncultured bacterium	219	439	1	2e-63	100	147957	KR827392.1
QacEΔ1 YP_003264406.1	Escherichia coli O25b:H4-ST131 strain 13.1 plasmid p131, complete sequence	Escherichia coli O25b:H4-ST131	219	219	1	2e-63	100	148099	MK295829.1
QacEΔ1 YP_003264406.1	Escherichia coli strain H4H plasmid peH4H, complete sequence	Escherichia coli	219	335	1	2e-63	100	148105	FJ621586.1
QacEΔ1 YP_003264406.1	Vibrio cholerae O139 strain ICDC-211 plasmid pVC211, complete sequence	Vibrio cholerae O139	219	219	1	2e-63	100	148456	KY399978.1
QacEΔ1 YP_003264406.1	Escherichia coli E310 plasmid pE310_IMP6 DNA, complete sequence	Escherichia coli	219	439	1	2e-63	100	148581	AP022365.1
QacEΔ1 YP_003264406.1	Escherichia coli E310 plasmid pE310_IMP6 DNA, complete sequence	Escherichia coli	219	439	1	2e-63	100	148581	AP022365.1
QacEΔ1 YP_003264406.1	Escherichia coli E301 plasmid pE301_IMP6 DNA, complete sequence	Escherichia coli	219	439	1	2e-63	100	148581	AP022361.1
QacEΔ1 YP_003264406.1	Escherichia coli E301 plasmid pE301_IMP6 DNA, complete sequence	Escherichia coli	219	439	1	2e-63	100	148581	AP022361.1
QacEΔ1 YP_003264406.1	Klebsiella pneumoniae strain 2018N17-066 plasmid p2018N17-066-1, complete sequence	Klebsiella pneumoniae	219	400	1	2e-63	100	148731	CP044390.1
QacEΔ1 YP_003264406.1	Proteus vulgaris strain SCpv22 ICEPvuBC22 mobile element, complete sequence; and peptide chain release factor 3 (prfC) gene, complete cds	Proteus vulgaris	219	623	1	2e-63	100	148751	MH160822.1
QacEΔ1 YP_003264406.1	Proteus vulgaris strain SCpv22 ICEPvuBC22 mobile element, complete sequence; and peptide chain release factor 3 (prfC) gene, complete cds	Proteus vulgaris	219	623	1	2e-63	100	148751	MH160822.1
QacEΔ1 YP_003264406.1	Klebsiella pneumoniae strain R1761 plasmid p1761_02, complete sequence	Klebsiella pneumoniae	219	219	1	2e-63	100	148759	CP039976.1
QacEΔ1 YP_003264406.1	Escherichia coli strain 005008 plasmid pCTXM15_005008, complete sequence	Escherichia coli	219	219	1	2e-63	100	149236	CP058663.1
QacEΔ1 YP_003264406.1	Klebsiella pneumoniae strain WCHKP36 plasmid pKPC2_020036, complete sequence	Klebsiella pneumoniae	219	219	1	2e-63	100	149258	CP028582.2
QacEΔ1 YP_003264406.1	Escherichia coli strain YSP8-1 plasmid pYSP8-1-CTX-M-14, complete sequence	Escherichia coli	219	219	1	2e-63	100	149304	CP037912.1
QacEΔ1 YP_003264406.1	Escherichia coli strain U13A plasmid pU13A_A, complete sequence	Escherichia coli	219	219	1	2e-63	100	149312	CP035478.1
QacEΔ1 YP_003264406.1	Escherichia coli strain U14A plasmid pU14A_A, complete sequence	Escherichia coli	219	219	1	2e-63	100	149317	CP035517.1
QacEΔ1 YP_003264406.1	Kluyvera ascorbata TP1631 plasmid pKATP2 DNA, complete genome	Kluyvera ascorbata	219	439	1	2e-63	100	149316	AP022667.1
QacEΔ1 YP_003264406.1	Kluyvera ascorbata TP1631 plasmid pKATP2 DNA, complete genome	Kluyvera ascorbata	219	439	1	2e-63	100	149316	AP022667.1
QacEΔ1 YP_003264406.1	Raoultella ornithinolytica strain B1645-1 plasmid pCYNDM01, complete sequence	Raoultella ornithinolytica	219	367	1	2e-63	100	149440	MK510953.1
QacEΔ1 YP_003264406.1	Escherichia coli E318 plasmid pE318_IMP6 DNA, complete sequence	Escherichia coli	219	439	1	2e-63	100	149470	AP022368.1
QacEΔ1 YP_003264406.1	Escherichia coli E318 plasmid pE318_IMP6 DNA, complete sequence	Escherichia coli	219	439	1	2e-63	100	149470	AP022368.1
QacEΔ1 YP_003264406.1	Escherichia coli strain FDAARGOS_434 plasmid unnamed1, complete sequence	Escherichia coli	219	658	1	2e-63	100	149485	CP023871.1
QacEΔ1 YP_003264406.1	Escherichia coli strain FDAARGOS_434 plasmid unnamed1, complete sequence	Escherichia coli	219	658	1	2e-63	100	149485	CP023871.1
QacEΔ1 YP_003264406.1	Escherichia coli strain FDAARGOS_434 plasmid unnamed1, complete sequence	Escherichia coli	219	658	1	2e-63	100	149485	CP023871.1
QacEΔ1 YP_003264406.1	Escherichia coli strain 13P484A plasmid p13P484A-2, complete sequence	Escherichia coli	219	219	1	2e-63	100	149520	CP019282.1
QacEΔ1 YP_003264406.1	Shewanella algae strain 18064-CSB-B-B plasmid p18064-65-CSB-B-B, complete sequence	Shewanella algae	219	219	1	2e-63	100	149553	CP047421.1
QacEΔ1 YP_003264406.1	Salmonella enterica subsp. enterica strain CFSA244 plasmid pCFSA244-1, complete sequence	Salmonella enterica subsp. enterica	219	219	1	2e-63	100	149567	CP033253.2
QacEΔ1 YP_003264406.1	Escherichia coli strain 13C1065T plasmid p13C1065T-3, complete sequence	Escherichia coli	219	219	1	2e-63	100	149653	CP019262.1
QacEΔ1 YP_003264406.1	Escherichia coli strain 2017C-4173W12 plasmid p2017C-4173W12, complete sequence	Escherichia coli	219	219	1	2e-63	100	149680	CP030770.1
QacEΔ1 YP_003264406.1	Uncultured bacterium plasmid pKAZ1, complete sequence	uncultured bacterium	219	439	1	2e-63	100	149696	KM506769.1
QacEΔ1 YP_003264406.1	Uncultured bacterium plasmid pKAZ1, complete sequence	uncultured bacterium	219	439	1	2e-63	100	149696	KM506769.1
QacEΔ1 YP_003264406.1	Vibrio cholerae O1 strain ICDC-1307 plasmid pVC1307, complete sequence	Vibrio cholerae O1	219	219	1	2e-63	100	149715	KJ817377.1
QacEΔ1 YP_003264406.1	Escherichia coli M216 plasmid pM216_mF DNA, complete sequence	Escherichia coli	219	219	1	2e-63	100	149768	LC492469.1
QacEΔ1 YP_003264406.1	Escherichia coli E319 plasmid pE319_IMP6 DNA, complete sequence	Escherichia coli	219	219	1	2e-63	100	149826	AP022369.1
QacEΔ1 YP_003264406.1	Klebsiella pneumoniae strain 2018S06-082 plasmid p2018S06-082-2, complete sequence	Klebsiella pneumoniae	219	219	1	2e-63	100	149953	CP044378.1
QacEΔ1 YP_003264406.1	Escherichia coli strain MSHS 472 plasmid pCys-6, complete sequence	Escherichia coli	219	219	1	2e-63	100	150137	CP041301.1
QacEΔ1 YP_003264406.1	Escherichia coli plasmid Carbapenemase(NDM-4)_IncFIB, complete sequence	Escherichia coli	219	219	1	2e-63	100	150273	CP050167.1
QacEΔ1 YP_003264406.1	Enterobacter hormaechei isolate EC-TO80 genome assembly, plasmid: 2	Enterobacter hormaechei	219	219	1	2e-63	100	150302	LS999207.1
QacEΔ1 YP_003264406.1	Escherichia coli strain 18TN10VL01-EC plasmid pVPS18EC01101, complete sequence	Escherichia coli	219	277	1	2e-63	100	150353	CP063712.1
QacEΔ1 YP_003264406.1	Acinetobacter baumannii strain PM193665 plasmid pPM193665_1, complete sequence	Acinetobacter baumannii	219	219	1	2e-63	100	150385	CP050416.1
QacEΔ1 YP_003264406.1	Acinetobacter baumannii strain PM194188 plasmid pPM194122_1, complete sequence	Acinetobacter baumannii	219	219	1	2e-63	100	150385	CP050426.1
QacEΔ1 YP_003264406.1	Escherichia coli 15-Ec-C-38 plasmid p15C38-2, sequence_id: contig1	Escherichia coli	219	277	1	2e-63	100	150745	LC501585.1
QacEΔ1 YP_003264406.1	Escherichia coli strain WCHEC000837 plasmid pCTXM15_000837, complete sequence	Escherichia coli	219	219	1	2e-63	100	150853	CP032877.1
QacEΔ1 YP_003264406.1	Escherichia coli strain WCHEC4533 plasmid pCTXM15_000533, complete sequence	Escherichia coli	219	219	1	2e-63	100	150853	CP028587.1
QacEΔ1 YP_003264406.1	Escherichia coli strain Ecol_AZ146 plasmid pECAZ146_1, complete sequence	Escherichia coli	219	219	1	2e-63	100	150994	CP018990.1
QacEΔ1 YP_003264406.1	Klebsiella pneumoniae strain FDAARGOS_630 plasmid unnamed2, complete sequence	Klebsiella pneumoniae	219	219	1	2e-63	100	151028	CP044036.1
QacEΔ1 YP_003264406.1	Escherichia coli strain Combat13F7 plasmid pCombat13F7-2, complete sequence	Escherichia coli	219	219	1	2e-63	100	151049	CP019247.1
QacEΔ1 YP_003264406.1	Escherichia coli THO-008 plasmid pTHO-008-1 DNA, complete sequence	Escherichia coli	219	1097	1	2e-63	100	151109	AP022537.1
QacEΔ1 YP_003264406.1	Escherichia coli THO-008 plasmid pTHO-008-1 DNA, complete sequence	Escherichia coli	219	1097	1	2e-63	100	151109	AP022537.1
QacEΔ1 YP_003264406.1	Escherichia coli THO-008 plasmid pTHO-008-1 DNA, complete sequence	Escherichia coli	219	1097	1	2e-63	100	151109	AP022537.1
QacEΔ1 YP_003264406.1	Escherichia coli THO-008 plasmid pTHO-008-1 DNA, complete sequence	Escherichia coli	219	1097	1	2e-63	100	151109	AP022537.1
QacEΔ1 YP_003264406.1	Escherichia coli THO-008 plasmid pTHO-008-1 DNA, complete sequence	Escherichia coli	219	1097	1	2e-63	100	151109	AP022537.1
QacEΔ1 YP_003264406.1	Escherichia coli strain AR_0055 plasmid unitig_3j3rc_linear, complete sequence	Escherichia coli	219	878	1	2e-63	100	151110	CP021937.1
QacEΔ1 YP_003264406.1	Escherichia coli strain AR_0055 plasmid unitig_3j3rc_linear, complete sequence	Escherichia coli	219	878	1	2e-63	100	151110	CP021937.1
QacEΔ1 YP_003264406.1	Escherichia coli strain AR_0055 plasmid unitig_3j3rc_linear, complete sequence	Escherichia coli	219	878	1	2e-63	100	151110	CP021937.1
QacEΔ1 YP_003264406.1	Escherichia coli strain AR_0055 plasmid unitig_3j3rc_linear, complete sequence	Escherichia coli	219	878	1	2e-63	100	151110	CP021937.1
QacEΔ1 YP_003264406.1	Escherichia coli E303 plasmid pE303_IMP6 DNA, complete sequence	Escherichia coli	219	658	1	2e-63	100	151326	AP022363.1
QacEΔ1 YP_003264406.1	Escherichia coli E303 plasmid pE303_IMP6 DNA, complete sequence	Escherichia coli	219	658	1	2e-63	100	151326	AP022363.1
QacEΔ1 YP_003264406.1	Escherichia coli E303 plasmid pE303_IMP6 DNA, complete sequence	Escherichia coli	219	658	1	2e-63	100	151326	AP022363.1
QacEΔ1 YP_003264406.1	Citrobacter sp. CF971 plasmid pBM527-2, complete sequence	Citrobacter sp. CF971	219	219	1	2e-63	100	151402	CP041048.1
QacEΔ1 YP_003264406.1	Providencia vermicola strain P8538 plasmid p8538-NDM-1, complete sequence	Providencia vermicola	219	277	1	2e-63	100	151684	CP048797.1
QacEΔ1 YP_003264406.1	Escherichia coli strain U12A plasmid pU12A_A, complete sequence	Escherichia coli	219	219	1	2e-63	100	151747	CP035468.1
QacEΔ1 YP_003264406.1	Klebsiella pneumoniae strain CRE114 plasmid pIMP-PH114, complete sequence	Klebsiella pneumoniae	219	365	1	2e-63	100	151885	KF250428.1
QacEΔ1 YP_003264406.1	Klebsiella pneumoniae strain 2018C01-046 plasmid p2018C01-046-1_MCR8, complete sequence	Klebsiella pneumoniae	219	367	1	2e-63	100	151915	CP044369.1
QacEΔ1 YP_003264406.1	Enterobacter hormaechei strain Ec09 plasmid pEc09, complete sequence	Enterobacter hormaechei	219	219	1	2e-63	100	152054	MH325468.1
QacEΔ1 YP_003264406.1	Escherichia coli strain VRES-hospital6495298 genome assembly, plasmid: 1	Escherichia coli	219	219	1	2e-63	100	152153	LR595882.1
QacEΔ1 YP_003264406.1	Escherichia coli strain VRES-hospital6495299 genome assembly, plasmid: 1	Escherichia coli	219	219	1	2e-63	100	152153	LR595874.1
QacEΔ1 YP_003264406.1	Aeromonas salmonicida subsp. salmonicida strain 2004-05MF26 plasmid pSN254b, complete sequence	Aeromonas salmonicida subsp. salmonicida	219	277	1	2e-63	100	152216	KJ909290.1
QacEΔ1 YP_003264406.1	Salmonella enterica strain SA20025921 plasmid pSA20025921.1, complete sequence	Salmonella enterica	219	277	1	2e-63	100	152311	CP030215.1
QacEΔ1 YP_003264406.1	Klebsiella pneumoniae isolate INF350-sc-2280174 genome assembly, plasmid: 2	Klebsiella pneumoniae	219	219	1	2e-63	100	152399	LR890423.1
QacEΔ1 YP_003264406.1	Escherichia coli strain 4/2-1 plasmid p4_2_1.1, complete sequence	Escherichia coli	219	219	1	2e-63	100	152425	CP023835.1
QacEΔ1 YP_003264406.1	Escherichia coli O157 strain AR-0429 plasmid pAR-0429-1, complete sequence	Escherichia coli O157	219	277	1	2e-63	100	152532	CP044142.1
QacEΔ1 YP_003264406.1	Klebsiella pneumoniae strain AR_0117 plasmid unitig_1, complete sequence	Klebsiella pneumoniae	219	219	1	2e-63	100	152697	CP020062.1
QacEΔ1 YP_003264406.1	Enterobacter hormaechei strain AR_038 plasmid unnamed1	Enterobacter hormaechei	219	658	1	2e-63	100	152715	CP030345.1
QacEΔ1 YP_003264406.1	Enterobacter hormaechei strain AR_038 plasmid unnamed1	Enterobacter hormaechei	219	658	1	2e-63	100	152715	CP030345.1
QacEΔ1 YP_003264406.1	Enterobacter hormaechei strain AR_038 plasmid unnamed1	Enterobacter hormaechei	219	658	1	2e-63	100	152715	CP030345.1
QacEΔ1 YP_003264406.1	Providencia stuartii BML2537 plasmid: pBML2537 DNA, complete genome	Providencia stuartii	219	219	1	2e-63	100	152754	AP022377.1
QacEΔ1 YP_003264406.1	Proteus cibarius strain G11 plasmid p152, complete sequence	Proteus cibarius	219	586	1	2e-63	100	152824	CP047288.1
QacEΔ1 YP_003264406.1	Proteus cibarius strain G11 plasmid p152, complete sequence	Proteus cibarius	219	586	1	2e-63	100	152824	CP047288.1
QacEΔ1 YP_003264406.1	Salmonella enterica subsp. enterica serovar Thompson strain HFCDC-SM-846 plasmid p846, complete sequence	Salmonella enterica subsp. enterica serovar Thompson	219	277	1	2e-63	100	152940	CP029249.1
QacEΔ1 YP_003264406.1	Salmonella enterica strain GSJ/2017-Sal.-009 plasmid pSal009, complete sequence	Salmonella enterica	219	277	1	2e-63	100	152940	CP050832.1
QacEΔ1 YP_003264406.1	Proteus mirabilis plasmid pPC1-1/2a, complete sequence	Proteus mirabilis	219	277	1	2e-63	100	153373	MT560002.1
QacEΔ1 YP_003264406.1	Salmonella enterica subsp. enterica serovar Thompson strain SH11G0791 plasmid pSH11G0791, complete sequence	Salmonella enterica subsp. enterica serovar Thompson	219	277	1	2e-63	100	153516	CP041172.1
QacEΔ1 YP_003264406.1	Escherichia coli strain 5M plasmid pISV_IncFII_NDM-5, complete sequence	Escherichia coli	219	219	1	2e-63	100	153866	MN218686.1
QacEΔ1 YP_003264406.1	Klebsiella pneumoniae plasmid Carbapenemase(KPC-2)_IncFII, complete sequence	Klebsiella pneumoniae	219	219	1	2e-63	100	153935	CP050170.1
QacEΔ1 YP_003264406.1	Enterobacter cloacae strain Ecl4873 plasmid pEcl-Gr4873, complete sequence	Enterobacter cloacae	219	219	1	2e-63	100	153958	KR559890.1
QacEΔ1 YP_003264406.1	Escherichia coli strain 5CRE51 plasmid p5CRE51-NDM-9 sequence	Escherichia coli	219	219	1	2e-63	100	154099	CP021177.1
QacEΔ1 YP_003264406.1	Klebsiella pneumoniae strain 11935 plasmid p11935-Ct1/2, complete sequence	Klebsiella pneumoniae	219	277	1	2e-63	100	154204	MN310370.1
QacEΔ1 YP_003264406.1	Klebsiella pneumoniae strain Kpn47 plasmid pKpn47-Ct1/2, complete sequence	Klebsiella pneumoniae	219	277	1	2e-63	100	154204	MN310369.1
QacEΔ1 YP_003264406.1	Citrobacter freundii strain AMA332 plasmid pT1, complete sequence	Citrobacter freundii	219	326	1	2e-63	100	154564	KX147633.1
QacEΔ1 YP_003264406.1	Escherichia coli strain CA08 plasmid pCA08, complete sequence	Escherichia coli	219	219	1	2e-63	100	154789	CP009233.1
QacEΔ1 YP_003264406.1	Klebsiella pneumoniae strain JX-CR-hvKP-3 plasmid pJX3-2, complete sequence	Klebsiella pneumoniae	219	219	1	2e-63	100	154868	CP064243.1
QacEΔ1 YP_003264406.1	Klebsiella pneumoniae strain 16_GR_13 plasmid IncAC2, complete sequence	Klebsiella pneumoniae	219	219	1	2e-63	100	155161	CP027038.1
QacEΔ1 YP_003264406.1	Enterobacteriaceae bacterium strain 1086-16 plasmid pKP39-T3, complete sequence	Enterobacteriaceae bacterium	219	277	1	2e-63	100	155176	MN657249.1
QacEΔ1 YP_003264406.1	Escherichia coli strain S30 plasmid A, complete sequence	Escherichia coli	219	219	1	2e-63	100	155425	CP010232.1
QacEΔ1 YP_003264406.1	Escherichia coli strain CA14 plasmid pCA14, complete sequence	Escherichia coli	219	219	1	2e-63	100	155456	CP009231.1
QacEΔ1 YP_003264406.1	Escherichia coli strain CRE1540 plasmid p1540-2, complete sequence	Escherichia coli	219	439	1	2e-63	100	155802	CP019053.1
QacEΔ1 YP_003264406.1	Escherichia coli strain CRE1540 plasmid p1540-2, complete sequence	Escherichia coli	219	439	1	2e-63	100	155802	CP019053.1
QacEΔ1 YP_003264406.1	Enterobacteriaceae bacterium strain 1083-16 plasmid pKP39-T4, complete sequence	Enterobacteriaceae bacterium	219	277	1	2e-63	100	156376	MN657250.1
QacEΔ1 YP_003264406.1	Enterobacter kobei strain WCHEK045523 plasmid p1_045523, complete sequence	Enterobacter kobei	219	219	1	2e-63	100	156442	CP032893.1
QacEΔ1 YP_003264406.1	Escherichia coli strain DA33133 plasmid pDA33133-157, complete sequence	Escherichia coli	219	439	1	2e-63	100	156518	CP029575.1
QacEΔ1 YP_003264406.1	Escherichia coli strain DA33133 plasmid pDA33133-157, complete sequence	Escherichia coli	219	439	1	2e-63	100	156518	CP029575.1
QacEΔ1 YP_003264406.1	Citrobacter freundii strain IDR1800045912-01-00 plasmid p1C157, complete sequence	Citrobacter freundii	219	219	1	2e-63	100	156725	CP054295.1
QacEΔ1 YP_003264406.1	Vibrio parahaemolyticus plasmid pVPS129, complete sequence	Vibrio parahaemolyticus	219	403	1	2e-63	100	156867	KY014464.1
QacEΔ1 YP_003264406.1	Klebsiella pneumoniae isolate KSH203 plasmid pKSH203-CTX-M-3, complete sequence	Klebsiella pneumoniae	219	352	1	2e-63	100	156910	CP034325.1
QacEΔ1 YP_003264406.1	Escherichia coli 22-Ec-C-186 plasmid p22C186-1, sequence_id: contig1	Escherichia coli	219	277	1	2e-63	100	156924	LC501651.1
QacEΔ1 YP_003264406.1	Escherichia coli strain 724 genome assembly, plasmid: RCS53TR724_p	Escherichia coli	219	219	1	2e-63	100	157225	LT985260.1
QacEΔ1 YP_003264406.1	Escherichia coli strain 726 genome assembly, plasmid: RCS54TR726_p	Escherichia coli	219	219	1	2e-63	100	157227	LT985258.1
QacEΔ1 YP_003264406.1	Escherichia coli strain 660 genome assembly, plasmid: RCS48TR660_p	Escherichia coli	219	219	1	2e-63	100	157228	LT985253.1
QacEΔ1 YP_003264406.1	Escherichia coli strain RHBSTW-00072 plasmid pRHBSTW-00072_2, complete sequence	Escherichia coli	219	219	1	2e-63	100	157437	CP056877.1
QacEΔ1 YP_003264406.1	Escherichia coli strain 552 genome assembly, plasmid: RCS28TR552_p	Escherichia coli	219	219	1	2e-63	100	157534	LT985228.1
QacEΔ1 YP_003264406.1	Escherichia coli isolate MSB1_8B-sc-2280300 genome assembly, plasmid: 2	Escherichia coli	219	219	1	2e-63	100	158162	LR890537.1
QacEΔ1 YP_003264406.1	Escherichia coli strain 219 plasmid unnamed, complete sequence	Escherichia coli	219	219	1	2e-63	100	158757	CP020515.1
QacEΔ1 YP_003264406.1	Klebsiella pneumoniae MyNCGM079 plasmid pMyNCGM079, complete sequence	Klebsiella pneumoniae	219	582	1	2e-63	100	158959	LC536682.1
QacEΔ1 YP_003264406.1	Klebsiella pneumoniae MyNCGM076 plasmid pMyNCGM076, complete sequence	Klebsiella pneumoniae	219	582	1	2e-63	100	158959	LC536681.1
QacEΔ1 YP_003264406.1	Enterobacter hormaechei strain 2013_1a plasmid pIncAC2-1301491, complete sequence	Enterobacter hormaechei	219	354	1	2e-63	100	158968	CP031570.1
QacEΔ1 YP_003264406.1	Klebsiella pneumoniae strain AR_0076 plasmid unnamed1, complete sequence	Klebsiella pneumoniae	219	354	1	2e-63	100	158987	CP032168.1
QacEΔ1 YP_003264406.1	Klebsiella pneumoniae strain TVGHCRE225 plasmid unnamed2, complete sequence	Klebsiella pneumoniae	219	219	1	2e-63	100	159072	CP023724.1
QacEΔ1 YP_003264406.1	Klebsiella pneumoniae GSU10-3 plasmid pGSU10-3-1 DNA, complete genome	Klebsiella pneumoniae	219	219	1	2e-63	100	159072	AP018672.1
QacEΔ1 YP_003264406.1	Escherichia coli strain ECCNB20-2 plasmid pTB422, complete sequence	Escherichia coli	219	219	1	2e-63	100	159108	CP034789.1
QacEΔ1 YP_003264406.1	Pseudomonas aeruginosa strain S04 90 plasmid, complete sequence	Pseudomonas aeruginosa	219	219	1	2e-63	100	159187	CP011370.1
QacEΔ1 YP_003264406.1	Salmonella enterica subsp. enterica serovar Typhimurium strain R17.1451 plasmid pR17.1451_p159k, complete sequence	Salmonella enterica subsp. enterica serovar Typhimurium	219	404	1	2e-63	100	159330	CP063295.1
QacEΔ1 YP_003264406.1	Salmonella enterica subsp. enterica serovar Senftenberg strain AR_0127 plasmid unnamed1, complete sequence	Salmonella enterica subsp. enterica serovar Senftenberg	219	277	1	2e-63	100	159356	CP032192.1
QacEΔ1 YP_003264406.1	Klebsiella pneumoniae subsp. pneumoniae strain SCKP020143 plasmid p1_020143, complete sequence	Klebsiella pneumoniae subsp. pneumoniae	219	219	1	2e-63	100	159355	CP028543.1
QacEΔ1 YP_003264406.1	Citrobacter freundii isolate Citrobacter freundii str. E2614 genome assembly, plasmid: 2	Citrobacter freundii	219	219	1	2e-63	100	159493	LS992176.1
QacEΔ1 YP_003264406.1	Escherichia coli strain 722 genome assembly, plasmid: RCS41_p	Escherichia coli	219	219	1	2e-63	100	159550	LT985243.1
QacEΔ1 YP_003264406.1	Klebsiella pneumoniae isolate INF247-sc-2280148 genome assembly, plasmid: 2	Klebsiella pneumoniae	219	219	1	2e-63	100	159592	LR890563.1
QacEΔ1 YP_003264406.1	Escherichia coli O25b:H4-ST131 plasmid pMRY09-581ECO_1 MRY09-581 DNA, complete sequence	Escherichia coli O25b:H4-ST131	219	219	1	2e-63	100	159781	AP018456.1
QacEΔ1 YP_003264406.1	Vibrio cholerae strain YA00120881 plasmid pYA00120881, complete sequence	Vibrio cholerae	219	219	1	2e-63	100	159889	MT151380.1
QacEΔ1 YP_003264406.1	Escherichia coli strain 9 plasmid p009_A, complete sequence	Escherichia coli	219	468	1	2e-63	100	159959	CP048305.1
QacEΔ1 YP_003264406.1	Klebsiella pneumoniae subsp. pneumoniae strain HA2 plasmid pHA2-23-KPC, complete sequence	Klebsiella pneumoniae subsp. pneumoniae	219	219	1	2e-63	100	160209	MH643787.1
QacEΔ1 YP_003264406.1	Salmonella enterica subsp. enterica serovar Anatum str. USDA-ARS-USMARC-1736 plasmid pSAN1-1736, complete sequence	Salmonella enterica subsp. enterica serovar Anatum str. USDA-ARS-USMARC-1736	219	277	1	2e-63	100	160227	CP014658.1
QacEΔ1 YP_003264406.1	Escherichia coli strain N3 plasmid pIncAC2-1502318, complete sequence	Escherichia coli	219	354	1	2e-63	100	160292	CP031610.1
QacEΔ1 YP_003264406.1	Enterobacter hormaechei strain A1 plasmid pIncAC2-1502264, complete sequence	Enterobacter hormaechei	219	354	1	2e-63	100	160309	CP031576.1
QacEΔ1 YP_003264406.1	Escherichia coli isolate MSB1_3B-sc-2280406 genome assembly, plasmid: 2	Escherichia coli	219	219	1	2e-63	100	160467	LR890300.1
QacEΔ1 YP_003264406.1	Escherichia coli isolate MSB1_7A-sc-2280394 genome assembly, plasmid: 2	Escherichia coli	219	219	1	2e-63	100	160530	LR890467.1
QacEΔ1 YP_003264406.1	Escherichia coli UMNK88 plasmid pUMNK88, complete sequence	Escherichia coli UMNK88	219	277	1	2e-63	100	160573	HQ023862.1
QacEΔ1 YP_003264406.1	Klebsiella pneumoniae plasmid pHM881QN DNA, complete sequence, strain: Y881	Klebsiella pneumoniae	219	404	1	2e-63	100	160687	LC055503.1
QacEΔ1 YP_003264406.1	Escherichia coli plasmid pEC3-1/2a, complete sequence	Escherichia coli	219	277	1	2e-63	100	160789	MT559986.1
QacEΔ1 YP_003264406.1	Klebsiella pneumoniae strain AHM7C8I plasmid pHNAH8I-NDM, complete sequence	Klebsiella pneumoniae	219	439	1	2e-63	100	160877	MH061195.1
QacEΔ1 YP_003264406.1	Klebsiella pneumoniae strain AHM7C8I plasmid pHNAH8I-NDM, complete sequence	Klebsiella pneumoniae	219	439	1	2e-63	100	160877	MH061195.1
QacEΔ1 YP_003264406.1	Escherichia coli strain EC2 plasmid pEC2-NDM-3, complete sequence	Escherichia coli	219	462	1	2e-63	100	160989	KC999035.4
QacEΔ1 YP_003264406.1	Escherichia coli strain T28R plasmid pT28R-2, complete sequence	Escherichia coli	219	219	1	2e-63	100	161057	CP049355.1
QacEΔ1 YP_003264406.1	Escherichia coli strain NCTC 13441 genome assembly, plasmid: p	Escherichia coli	219	439	1	2e-63	100	161069	LT632321.1
QacEΔ1 YP_003264406.1	Escherichia coli strain NCTC 13441 genome assembly, plasmid: p	Escherichia coli	219	439	1	2e-63	100	161069	LT632321.1
QacEΔ1 YP_003264406.1	Escherichia coli strain APEC1990_61 plasmid pAPEC1990_61, complete sequence	Escherichia coli	219	277	1	2e-63	100	161081	HQ023863.1
QacEΔ1 YP_003264406.1	Proteus mirabilis strain C12 plasmid pC12, complete sequence	Proteus mirabilis	219	277	1	2e-63	100	161319	MT320534.1
QacEΔ1 YP_003264406.1	Escherichia coli strain CCUG 73778 plasmid pSUH-1, complete sequence	Escherichia coli	219	219	1	2e-63	100	161372	CP041338.1
QacEΔ1 YP_003264406.1	Klebsiella pneumoniae strain F5 plasmid pF5_3, complete sequence	Klebsiella pneumoniae	219	219	1	2e-63	100	161567	CP026135.1
QacEΔ1 YP_003264406.1	Proteus mirabilis strain AR_0159 plasmid tig00000137, complete sequence	Proteus mirabilis	219	485	1	2e-63	100	161830	CP021551.1
QacEΔ1 YP_003264406.1	Klebsiella pneumoniae strain KKp4 plasmid pKKp4-VIM, complete sequence	Klebsiella pneumoniae	219	277	1	2e-63	100	162117	MF582638.1
QacEΔ1 YP_003264406.1	Enterobacter aerogenes EA1509E plasmid pEA1509_A, complete sequence	Klebsiella aerogenes EA1509E	219	219	1	2e-63	100	162202	FO203354.1
QacEΔ1 YP_003264406.1	Klebsiella pneumoniae UHKPC33 plasmid pUHKPC33-162.533kb, complete sequence	Klebsiella pneumoniae UHKPC33	219	219	1	2e-63	100	162533	CP011990.1
QacEΔ1 YP_003264406.1	Escherichia coli strain 550 plasmid p550_IncA_VIM_1, complete sequence	Escherichia coli	219	219	1	2e-63	100	162608	CP058224.1
QacEΔ1 YP_003264406.1	Klebsiella pneumoniae strain Kp7 plasmid pNDM-KN, complete sequence	Klebsiella pneumoniae	219	277	1	2e-63	100	162746	JN157804.1
QacEΔ1 YP_003264406.1	Aeromonas salmonicida subsp. salmonicida strain JF2267 plasmid pAsa4c, complete sequence	Aeromonas salmonicida subsp. salmonicida	219	219	1	2e-63	100	163022	KT033470.1
QacEΔ1 YP_003264406.1	Escherichia coli strain AR_0058 plasmid tig00007555j7554, complete sequence	Escherichia coli	219	219	1	2e-63	100	163045	CP021690.1
QacEΔ1 YP_003264406.1	Klebsiella pneumoniae strain 130504051 plasmid p504051-KPC, complete sequence	Klebsiella pneumoniae	219	219	1	2e-63	100	163588	MH477636.1
QacEΔ1 YP_003264406.1	Escherichia coli strain ECCHD184 plasmid pTB211, complete sequence	Escherichia coli	219	219	1	2e-63	100	164062	CP033251.1
QacEΔ1 YP_003264406.1	Klebsiella pneumoniae strain N4b plasmid pIncAC2-1502320, complete sequence	Klebsiella pneumoniae	219	354	1	2e-63	100	164082	CP031584.1
QacEΔ1 YP_003264406.1	Enterobacter hormaechei strain N1 plasmid pIncAC2-1502262, complete sequence	Enterobacter hormaechei	219	354	1	2e-63	100	164095	CP031573.1
QacEΔ1 YP_003264406.1	Klebsiella pneumoniae strain 721005 plasmid p721005-KPC	Klebsiella pneumoniae	219	219	1	2e-63	100	164198	MG764550.1
QacEΔ1 YP_003264406.1	Klebsiella pneumoniae strain CriePir116 plasmid unnamed, complete sequence	Klebsiella pneumoniae	219	219	1	2e-63	100	164278	CP063012.1
QacEΔ1 YP_003264406.1	Escherichia coli strain VRES-hospital6495150 genome assembly, plasmid: 1	Escherichia coli	219	219	1	2e-63	100	164328	LR595886.1
QacEΔ1 YP_003264406.1	Klebsiella pneumoniae strain 130002 plasmid p1_130002, complete sequence	Klebsiella pneumoniae	219	371	1	2e-63	100	164342	CP064854.1
QacEΔ1 YP_003264406.1	Klebsiella pneumoniae strain F160070 plasmid p160070-catA, complete sequence	Klebsiella pneumoniae	219	219	1	2e-63	100	164731	MG288676.1
QacEΔ1 YP_003264406.1	Aeromonas sp. pRIVM0001_VIM-1 plasmid pRIVM0001_VIM-1_171012_B12, complete sequence	Aeromonas sp. pRIVM0001_VIM-1	219	219	1	2e-63	100	164885	MH220284.1
QacEΔ1 YP_003264406.1	Klebsiella oxytoca plasmid pFDL-VIM, complete sequence	Klebsiella oxytoca	219	219	1	2e-63	100	164903	MN783744.1
QacEΔ1 YP_003264406.1	Salmonella enterica strain CFSAN007428 plasmid pCFSAN007428_01, complete sequence	Salmonella enterica	219	277	1	2e-63	100	164924	CP009414.2
QacEΔ1 YP_003264406.1	Escherichia coli 23-Ec-C-50 plasmid p23C50-1, sequence_id: contig1	Escherichia coli	219	277	1	2e-63	100	164984	LC501563.1
QacEΔ1 YP_003264406.1	Providencia sp. WCHPHu000369 strain WCHPr000369 plasmid pIMP69_000369, complete sequence	Providencia sp. WCHPHu000369	219	219	1	2e-63	100	164992	CP031122.1
QacEΔ1 YP_003264406.1	Klebsiella pneumoniae strain JX-CR-hvKP-4 plasmid pJX4-2, complete sequence	Klebsiella pneumoniae	219	439	1	2e-63	100	165027	CP064237.1
QacEΔ1 YP_003264406.1	Klebsiella pneumoniae strain JX-CR-hvKP-4 plasmid pJX4-2, complete sequence	Klebsiella pneumoniae	219	439	1	2e-63	100	165027	CP064237.1
QacEΔ1 YP_003264406.1	Escherichia coli strain Ec158 plasmid pEc158, complete sequence	Escherichia coli	219	514	1	2e-63	100	165169	KY887596.1
QacEΔ1 YP_003264406.1	Escherichia coli S44 plasmid pS44 DNA, complete sequence	Escherichia coli	219	219	1	2e-63	100	165583	LC556213.1
QacEΔ1 YP_003264406.1	Escherichia coli O16:H48 strain PG20180173 plasmid pPG20180173.1-IncAC2, complete sequence	Escherichia coli O16:H48	219	277	1	2e-63	100	165649	CP043192.1
QacEΔ1 YP_003264406.1	Escherichia coli O16:H48 strain PG20180175 plasmid pPG20180175.1-IncAC2, complete sequence	Escherichia coli O16:H48	219	277	1	2e-63	100	165649	CP043190.1
QacEΔ1 YP_003264406.1	Salmonella enterica subsp. enterica serovar Heidelberg strain SL-312 plasmid pET8.1-IncAC2, complete sequence	Salmonella enterica subsp. enterica serovar Heidelberg	219	277	1	2e-63	100	165649	CP043215.1
QacEΔ1 YP_003264406.1	Escherichia coli str. O102-ST405 plasmid pETN48, complete sequence	Escherichia coli	219	439	1	2e-63	100	165657	FQ482074.1
QacEΔ1 YP_003264406.1	Escherichia coli str. O102-ST405 plasmid pETN48, complete sequence	Escherichia coli	219	439	1	2e-63	100	165657	FQ482074.1
QacEΔ1 YP_003264406.1	Enterobacter kobei strain IB2020 plasmid pIB2020_IncA, complete sequence	Enterobacter kobei	219	439	1	2e-63	100	165722	CP059480.1
QacEΔ1 YP_003264406.1	Enterobacter kobei strain IB2020 plasmid pIB2020_IncA, complete sequence	Enterobacter kobei	219	439	1	2e-63	100	165722	CP059480.1
QacEΔ1 YP_003264406.1	Aeromonas hydrophila plasmid pR148, complete sequence	Aeromonas hydrophila	219	502	1	2e-63	100	165906	JX141473.1
QacEΔ1 YP_003264406.1	Escherichia coli strain N10-2337 plasmid pNDM102337, complete sequence	Escherichia coli	219	277	1	2e-63	100	165974	JF714412.2
QacEΔ1 YP_003264406.1	Proteus mirabilis strain Pm14C18 plasmid pPm14C18, complete sequence	Proteus mirabilis	219	277	1	2e-63	100	165992	KU605240.1
QacEΔ1 YP_003264406.1	Klebsiella pneumoniae strain WCHKP13F2 plasmid pKPC2_095132, complete sequence	Klebsiella pneumoniae	219	352	1	2e-63	100	166034	CP028389.3
QacEΔ1 YP_003264406.1	Citrobacter freundii plasmid pKHM-1 DNA, complete sequence, strain: KHM 243	Citrobacter freundii	219	219	1	2e-63	100	166258	AP014939.1
QacEΔ1 YP_003264406.1	Klebsiella pneumoniae CC37 plasmid pCC37 DNA, complete sequence	Klebsiella pneumoniae	219	219	1	2e-63	100	166297	LC556212.1
QacEΔ1 YP_003264406.1	Klebsiella pneumoniae strain RJY9645 plasmid pY9645-166, complete sequence	Klebsiella pneumoniae	219	219	1	2e-63	100	166344	CP044029.1
QacEΔ1 YP_003264406.1	Vibrio parahaemolyticus strain Vb0267 plasmid pVb0267, complete sequence	Vibrio parahaemolyticus	219	365	1	2e-63	100	166467	MF627444.1
QacEΔ1 YP_003264406.1	Klebsiella pneumoniae strain CAV1193 plasmid pCAV1193-166, complete sequence	Klebsiella pneumoniae	219	354	1	2e-63	100	166486	CP013324.1
QacEΔ1 YP_003264406.1	Salmonella enterica strain CFSAN007425 plasmid pCFSAN007425_01, complete sequence	Salmonella enterica	219	335	1	2e-63	100	166496	CP009411.2
QacEΔ1 YP_003264406.1	Escherichia coli strain AR060302 plasmid pAR060302, complete sequence	Escherichia coli	219	277	1	2e-63	100	166530	FJ621588.1
QacEΔ1 YP_003264406.1	Escherichia coli plasmid pH2332-166, complete sequence	Escherichia coli	219	219	1	2e-63	100	166594	KJ484626.1
QacEΔ1 YP_003264406.1	Escherichia coli strain N10-0505 plasmid pNDM10505, complete sequence	Escherichia coli	219	277	1	2e-63	100	166744	JF503991.1
QacEΔ1 YP_003264406.1	Escherichia coli isolate GN568 plasmid pNDM-EcoGN568, complete sequence	Escherichia coli	219	277	1	2e-63	100	166750	KJ802404.1
QacEΔ1 YP_003264406.1	Aeromonas salmonicida subsp. salmonicida A449 plasmid 4, complete sequence	Aeromonas salmonicida subsp. salmonicida A449	219	219	1	2e-63	100	166749	CP000645.1
QacEΔ1 YP_003264406.1	Salmonella enterica subsp. enterica serovar Wien strain ZM3 plasmid pZM3, complete sequence	Salmonella enterica subsp. enterica serovar Wien	219	219	1	2e-63	100	166767	MK797990.1
QacEΔ1 YP_003264406.1	Uncultured bacterium plasmid pKAZ4, complete sequence	uncultured bacterium	219	219	1	2e-63	100	166991	KR827393.1
QacEΔ1 YP_003264406.1	Vibrio alginolyticus strain Vb1394 plasmid pC1394, complete sequence	Vibrio alginolyticus	219	504	1	2e-63	100	167140	MH457126.1
QacEΔ1 YP_003264406.1	Shewanella algae strain KC-Na-R1 plasmid pKC-Na-R1, complete sequence	Shewanella algae	219	591	1	2e-63	100	167144	CP033574.1
QacEΔ1 YP_003264406.1	Shewanella algae strain KC-Na-R1 plasmid pKC-Na-R1, complete sequence	Shewanella algae	219	591	1	2e-63	100	167144	CP033574.1
QacEΔ1 YP_003264406.1	Escherichia coli plasmid pI1-34TF, strain I1-34	Escherichia coli	219	219	1	2e-63	100	167198	LN850163.1
QacEΔ1 YP_003264406.1	Vibrio cholerae genome assembly V. cholerae 116-17a, plasmid : pNDM-116-17	Vibrio cholerae	219	404	1	2e-63	100	167382	LN831185.1
QacEΔ1 YP_003264406.1	Escherichia coli strain EC009 plasmid pEC009.1, complete sequence	Escherichia coli	219	277	1	2e-63	100	167572	MN254970.1
QacEΔ1 YP_003264406.1	Escherichia coli strain RHBSTW-00180 plasmid pRHBSTW-00180_2, complete sequence	Escherichia coli	219	219	1	2e-63	100	167752	CP056787.1
QacEΔ1 YP_003264406.1	Salmonella enterica subsp. enterica serovar Kentucky strain 1643/10 plasmid p1643_10, complete sequence	Salmonella enterica subsp. enterica serovar Kentucky	219	219	1	2e-63	100	167779	KF056330.2
QacEΔ1 YP_003264406.1	Klebsiella pneumoniae strain FDAARGOS_436 plasmid unnamed1, complete sequence	Klebsiella pneumoniae	219	219	1	2e-63	100	167814	CP023912.1
QacEΔ1 YP_003264406.1	Klebsiella aerogenes strain EA409 plasmid pEA409TEM24, complete sequence	Klebsiella aerogenes	219	439	1	2e-63	100	167895	MG764534.2
QacEΔ1 YP_003264406.1	Klebsiella aerogenes strain EA409 plasmid pEA409TEM24, complete sequence	Klebsiella aerogenes	219	439	1	2e-63	100	167895	MG764534.2
QacEΔ1 YP_003264406.1	Escherichia coli strain AR_0006 plasmid tig00000164, complete sequence	Escherichia coli	219	439	1	2e-63	100	167974	CP024852.1
QacEΔ1 YP_003264406.1	Escherichia coli strain AR_0006 plasmid tig00000164, complete sequence	Escherichia coli	219	439	1	2e-63	100	167974	CP024852.1
QacEΔ1 YP_003264406.1	Citrobacter freundii strain MRSN11938 plasmid pMRVIM0912, complete sequence	Citrobacter freundii	219	219	1	2e-63	100	168041	KP975074.1
QacEΔ1 YP_003264406.1	Escherichia coli 1540 plasmid pIP1206 complete genome	Escherichia coli	219	219	1	2e-63	100	168113	AM886293.1
QacEΔ1 YP_003264406.1	Escherichia coli strain G3216 plasmid pG3216.2, complete sequence	Escherichia coli	219	219	1	2e-63	100	168204	MG550958.1
QacEΔ1 YP_003264406.1	Escherichia coli strain 4410-1 genome assembly, plasmid: RCS79_p	Escherichia coli	219	439	1	2e-63	100	168237	LT985293.1
QacEΔ1 YP_003264406.1	Escherichia coli strain 4410-1 genome assembly, plasmid: RCS79_p	Escherichia coli	219	439	1	2e-63	100	168237	LT985293.1
QacEΔ1 YP_003264406.1	Escherichia coli strain ST10 plasmid pCMY, complete sequence	Escherichia coli	219	277	1	2e-63	100	168245	MT816498.1
QacEΔ1 YP_003264406.1	Enterobacteriaceae bacterium strain 21-16 plasmid pPS-T1, complete sequence	Enterobacteriaceae bacterium	219	368	1	2e-63	100	168682	MN657252.1
QacEΔ1 YP_003264406.1	Klebsiella pneumoniae strain 39427 plasmid pKPN39427.1, complete sequence	Klebsiella pneumoniae	219	219	1	2e-63	100	168717	CP054265.1
QacEΔ1 YP_003264406.1	Escherichia coli strain TREC4 plasmid pTREC4, complete sequence	Escherichia coli	219	219	1	2e-63	100	168775	MN158990.1
QacEΔ1 YP_003264406.1	Klebsiella pneumoniae genome assembly, plasmid: 16	Klebsiella pneumoniae	219	219	1	2e-63	100	168981	LT968702.1
QacEΔ1 YP_003264406.1	Acinetobacter baumannii Ab04-mff plasmid pAB04-1, complete sequence	Acinetobacter baumannii	219	372	1	2e-63	100	169023	CP012007.1
QacEΔ1 YP_003264406.1	Klebsiella pneumoniae subsp. pneumoniae strain ST2017:950142398 plasmid p18-43_02, complete sequence	Klebsiella pneumoniae subsp. pneumoniae	219	219	1	2e-63	100	169145	CP023555.1
QacEΔ1 YP_003264406.1	Escherichia coli strain AR_0137 plasmid tig00001069_pilon, complete sequence	Escherichia coli	219	219	1	2e-63	100	169449	CP021880.1
QacEΔ1 YP_003264406.1	Escherichia coli strain 13P460A plasmid p13P460A-2, complete sequence	Escherichia coli	219	219	1	2e-63	100	169505	CP021087.1
QacEΔ1 YP_003264406.1	Serratia marcescens plasmid p11663 DNA, complete sequence, strain: 11663	Serratia marcescens	219	219	1	2e-63	100	169829	AP014611.1
QacEΔ1 YP_003264406.1	Enterobacter hormaechei strain RHBSTW-00016 plasmid pRHBSTW-00016_2, complete sequence	Enterobacter hormaechei	219	219	1	2e-63	100	169857	CP058188.1
QacEΔ1 YP_003264406.1	Klebsiella pneumoniae strain AR_0098 plasmid tig00000001, complete sequence	Klebsiella pneumoniae	219	219	1	2e-63	100	169952	CP020109.1
QacEΔ1 YP_003264406.1	Escherichia coli strain VRES-hospital6495300 genome assembly, chromosome: 1	Escherichia coli	219	219	1	2e-63	100	170000	LR595876.2
QacEΔ1 YP_003264406.1	Klebsiella pneumoniae strain Kp2964 plasmid 2964TF, complete sequence	Klebsiella pneumoniae	219	219	1	2e-63	100	170244	KT935446.1
QacEΔ1 YP_003264406.1	Escherichia coli strain AR_0372 plasmid unnamed1, complete sequence	Escherichia coli	219	219	1	2e-63	100	170292	CP027130.1
QacEΔ1 YP_003264406.1	Escherichia coli strain 32-4 plasmid p32-4_A, complete sequence	Escherichia coli	219	219	1	2e-63	100	170395	CP048311.1
QacEΔ1 YP_003264406.1	Klebsiella pneumoniae plasmid pRMH760, complete sequence	Klebsiella pneumoniae	219	439	1	2e-63	100	170613	KF976462.2
QacEΔ1 YP_003264406.1	Klebsiella pneumoniae plasmid pRMH760, complete sequence	Klebsiella pneumoniae	219	439	1	2e-63	100	170613	KF976462.2
QacEΔ1 YP_003264406.1	Klebsiella pneumoniae plasmid pR55, complete sequence	Klebsiella pneumoniae	219	219	1	2e-63	100	170810	JQ010984.1
QacEΔ1 YP_003264406.1	Escherichia coli YJ3 plasmid pYJ3-a DNA, complete genome	Escherichia coli	219	219	1	2e-63	100	170909	AP023228.1
QacEΔ1 YP_003264406.1	Enterobacteriaceae bacterium ENNIH2 plasmid pENT-812c, complete sequence	Enterobacteriaceae bacterium ENNIH2	219	439	1	2e-63	100	171306	CP026189.1
QacEΔ1 YP_003264406.1	Enterobacteriaceae bacterium ENNIH2 plasmid pENT-812c, complete sequence	Enterobacteriaceae bacterium ENNIH2	219	439	1	2e-63	100	171306	CP026189.1
QacEΔ1 YP_003264406.1	Escherichia coli plasmid p1, complete sequence	Escherichia coli	219	219	1	2e-63	100	171422	MT077880.1
QacEΔ1 YP_003264406.1	Escherichia coli strain BM21 plasmid TP123	Escherichia coli	219	219	1	2e-63	100	171593	MN626602.1
QacEΔ1 YP_003264406.1	Citrobacter werkmanii strain Cb_CB1_SE1_NDM_08_2017 plasmid pCB1_SE1_NDM, complete sequence	Citrobacter werkmanii	219	440	1	2e-63	100	171645	MK124610.1
QacEΔ1 YP_003264406.1	Vibrio cholerae strain E4 plasmid pVCR94, complete sequence	Vibrio cholerae	219	219	1	2e-63	100	171829	CP033514.1
QacEΔ1 YP_003264406.1	Klebsiella pneumoniae plasmid IncA/C-LS6, complete sequence	Klebsiella pneumoniae	219	400	1	2e-63	100	171925	JX442976.1
QacEΔ1 YP_003264406.1	Klebsiella pneumoniae strain B2 plasmid pB2-1, complete sequence	Klebsiella pneumoniae	219	439	1	2e-63	100	172152	KX458222.1
QacEΔ1 YP_003264406.1	Klebsiella pneumoniae strain B2 plasmid pB2-1, complete sequence	Klebsiella pneumoniae	219	439	1	2e-63	100	172152	KX458222.1
QacEΔ1 YP_003264406.1	Salmonella enterica subsp. enterica strain N13-01125 plasmid pN13-01125, complete sequence	Salmonella enterica subsp. enterica serovar Dublin	219	277	1	2e-63	100	172265	KX815983.1
QacEΔ1 YP_003264406.1	Escherichia coli strain CA28 plasmid pCA28, complete sequence	Escherichia coli	219	219	1	2e-63	100	172280	CP009232.1
QacEΔ1 YP_003264406.1	Klebsiella pneumoniae strain U25 plasmid U25P002, complete sequence	Klebsiella pneumoniae	219	439	1	2e-63	100	172679	KT818627.1
QacEΔ1 YP_003264406.1	Klebsiella pneumoniae strain U25 plasmid U25P002, complete sequence	Klebsiella pneumoniae	219	439	1	2e-63	100	172679	KT818627.1
QacEΔ1 YP_003264406.1	Escherichia coli strain T16R plasmid pT16R-2, complete sequence	Escherichia coli	219	219	1	2e-63	100	172892	CP046718.1
QacEΔ1 YP_003264406.1	Escherichia coli isolate Escherichia coli str. TO60 genome assembly, plasmid: 2	Escherichia coli	219	219	1	2e-63	100	172923	LS992169.1
QacEΔ1 YP_003264406.1	Klebsiella pneumoniae strain HC139 plasmid pHC139-5copy, complete sequence	Klebsiella pneumoniae	219	352	1	2e-63	100	173471	CP061843.1
QacEΔ1 YP_003264406.1	Klebsiella pneumoniae strain 161116753 plasmid p116753-FIIK, complete sequence	Klebsiella pneumoniae	219	219	1	2e-63	100	173610	MN823998.1
QacEΔ1 YP_003264406.1	Salmonella enterica subsp. enterica serovar Dublin strain 853 plasmid pSD_174, complete sequence	Salmonella enterica subsp. enterica serovar Dublin	219	335	1	2e-63	100	173673	JF267651.1
QacEΔ1 YP_003264406.1	Enterobacter hormaechei strain C45 plasmid pC45_002, complete sequence	Enterobacter hormaechei	219	365	1	2e-63	100	173758	CP042553.1
QacEΔ1 YP_003264406.1	Escherichia coli isolate MSB1_1A-sc-2280383 genome assembly, plasmid: 2	Escherichia coli	219	219	1	2e-63	100	173787	LR890289.1
QacEΔ1 YP_003264406.1	Escherichia coli strain 675SK2 plasmid p675SK2_B, complete sequence	Escherichia coli	219	439	1	2e-63	100	173882	CP027703.1
QacEΔ1 YP_003264406.1	Escherichia coli strain 675SK2 plasmid p675SK2_B, complete sequence	Escherichia coli	219	439	1	2e-63	100	173882	CP027703.1
QacEΔ1 YP_003264406.1	Escherichia coli strain D3 plasmid A, complete genome	Escherichia coli	219	219	1	2e-63	100	174041	CP010141.1
QacEΔ1 YP_003264406.1	Klebsiella aerogenes strain G7 plasmid pGPN1, complete sequence	Klebsiella aerogenes	219	439	1	2e-63	100	174066	CP011540.1
QacEΔ1 YP_003264406.1	Klebsiella aerogenes strain G7 plasmid pGPN1, complete sequence	Klebsiella aerogenes	219	439	1	2e-63	100	174066	CP011540.1
QacEΔ1 YP_003264406.1	Salmonella enterica subsp. enterica serovar Senftenberg strain SRC119 plasmid pSRC119-A/C, complete sequence	Salmonella enterica subsp. enterica serovar Senftenberg	219	219	1	2e-63	100	174068	KM670336.1
QacEΔ1 YP_003264406.1	Escherichia coli strain 83 genome assembly, plasmid: RCS1TR83_p	Escherichia coli	219	439	1	2e-63	100	174073	LT985220.1
QacEΔ1 YP_003264406.1	Escherichia coli strain 83 genome assembly, plasmid: RCS1TR83_p	Escherichia coli	219	439	1	2e-63	100	174073	LT985220.1
QacEΔ1 YP_003264406.1	Proteus vulgaris strain PV835 plasmid pPV835TEM24, complete sequence	Proteus vulgaris	219	439	1	2e-63	100	174086	MN148427.1
QacEΔ1 YP_003264406.1	Proteus vulgaris strain PV835 plasmid pPV835TEM24, complete sequence	Proteus vulgaris	219	439	1	2e-63	100	174086	MN148427.1
QacEΔ1 YP_003264406.1	Klebsiella pneumoniae strain K2606 plasmid unnamed1, complete sequence	Klebsiella pneumoniae	219	352	1	2e-63	100	174647	CP047634.1
QacEΔ1 YP_003264406.1	Klebsiella pneumoniae strain KP2 plasmid pKP2_3, complete sequence	Klebsiella pneumoniae	219	219	1	2e-63	100	174723	CP041949.1
QacEΔ1 YP_003264406.1	Escherichia coli isolate Escherichia coli str. TO6 genome assembly, plasmid: 2	Escherichia coli	219	219	1	2e-63	100	174857	LS992167.1
QacEΔ1 YP_003264406.1	Klebsiella pneumoniae strain C16KP0098 plasmid pC16KP0098-1, complete sequence	Klebsiella pneumoniae	219	219	1	2e-63	100	174931	CP052444.1
QacEΔ1 YP_003264406.1	Escherichia coli strain 548 genome assembly, plasmid: RCS24TR548_p	Escherichia coli	219	439	1	2e-63	100	175038	LT985222.1
QacEΔ1 YP_003264406.1	Escherichia coli strain 548 genome assembly, plasmid: RCS24TR548_p	Escherichia coli	219	439	1	2e-63	100	175038	LT985222.1
QacEΔ1 YP_003264406.1	Salmonella enterica strain SH15G1571 plasmid pSH15G1571, complete sequence	Salmonella enterica	219	367	1	2e-63	100	175206	MK477608.1
QacEΔ1 YP_003264406.1	Escherichia coli str. 3249 plasmid RCS105_pI, complete genome	Escherichia coli	219	219	1	2e-63	100	175264	LO017737.1
QacEΔ1 YP_003264406.1	Escherichia coli strain 89 genome assembly, plasmid: RCS2TR89_p	Escherichia coli	219	439	1	2e-63	100	175317	LT985225.1
QacEΔ1 YP_003264406.1	Escherichia coli strain 89 genome assembly, plasmid: RCS2TR89_p	Escherichia coli	219	439	1	2e-63	100	175317	LT985225.1
QacEΔ1 YP_003264406.1	Citrobacter freundii strain 2262 plasmid pNDM-2262, complete sequence	Citrobacter freundii	219	439	1	2e-63	100	175495	MH892479.1
QacEΔ1 YP_003264406.1	Citrobacter freundii strain 2262 plasmid pNDM-2262, complete sequence	Citrobacter freundii	219	439	1	2e-63	100	175495	MH892479.1
QacEΔ1 YP_003264406.1	Salmonella enterica strain CFSAN007427 plasmid pCFSAN007427_01, complete sequence	Salmonella enterica	219	277	1	2e-63	100	175517	CP009413.2
QacEΔ1 YP_003264406.1	Klebsiella pneumoniae strain 2_GR_12 plasmid IncAC2	Klebsiella pneumoniae	219	219	1	2e-63	100	175636	CP027055.1
QacEΔ1 YP_003264406.1	Citrobacter freundii strain 164 plasmid pCf164_LMB-1, complete sequence	Citrobacter freundii	219	588	1	2e-63	100	175712	MH475146.1
QacEΔ1 YP_003264406.1	Citrobacter freundii strain 164 plasmid pCf164_LMB-1, complete sequence	Citrobacter freundii	219	588	1	2e-63	100	175712	MH475146.1
QacEΔ1 YP_003264406.1	Klebsiella pneumoniae strain GH27 plasmid pGH27_175, complete sequence	Klebsiella pneumoniae	219	367	1	2e-63	100	175909	MN543571.1
QacEΔ1 YP_003264406.1	Escherichia coli plasmid pM214_AC2 DNA, complete genome, isolate: M214	Escherichia coli	219	277	1	2e-63	100	176026	AP018143.1
QacEΔ1 YP_003264406.1	Klebsiella pneumoniae plasmid pWP4-S18-CRE-04_2 DNA, complete genome, strain: WP4-S18-CRE-04	Klebsiella pneumoniae	219	404	1	2e-63	100	176026	AP022080.1
QacEΔ1 YP_003264406.1	Escherichia coli strain N15-01078 plasmid pNDM15-1078, complete sequence	Escherichia coli	219	623	1	2e-63	100	176048	CP012902.1
QacEΔ1 YP_003264406.1	Escherichia coli strain N15-01078 plasmid pNDM15-1078, complete sequence	Escherichia coli	219	623	1	2e-63	100	176048	CP012902.1
QacEΔ1 YP_003264406.1	Salmonella enterica strain SH15G1598 plasmid pSH15G1598, complete sequence	Salmonella enterica	219	367	1	2e-63	100	176207	MK477609.1
QacEΔ1 YP_003264406.1	Escherichia coli strain CREC-629 plasmid pCREC-629_1, complete sequence	Escherichia coli	219	219	1	2e-63	100	176274	CP024816.1
QacEΔ1 YP_003264406.1	Klebsiella pneumoniae strain AR_0079 plasmid unnamed5, complete sequence	Klebsiella pneumoniae	219	219	1	2e-63	100	176325	CP028996.1
QacEΔ1 YP_003264406.1	Klebsiella pneumoniae strain KPC160121 plasmid pIncC-L121, complete sequence	Klebsiella pneumoniae	219	219	1	2e-63	100	176345	CP040029.1
QacEΔ1 YP_003264406.1	Klebsiella pneumoniae strain KPC160117 plasmid pIncC-L117, complete sequence	Klebsiella pneumoniae	219	219	1	2e-63	100	176345	CP040034.1
QacEΔ1 YP_003264406.1	Proteus mirabilis strain A64421 plasmid pPM64421a, complete sequence	Proteus mirabilis	219	219	1	2e-63	100	176346	MF150118.1
QacEΔ1 YP_003264406.1	Klebsiella pneumoniae strain AR_0148 plasmid tig00000169_pilon, complete sequence	Klebsiella pneumoniae	219	462	1	2e-63	100	176349	CP021952.1
QacEΔ1 YP_003264406.1	Citrobacter freundii strain E33 plasmid pE33_002, complete sequence	Citrobacter freundii	219	365	1	2e-63	100	176400	CP042519.1
QacEΔ1 YP_003264406.1	Citrobacter freundii strain C50 plasmid pC50_002, complete sequence	Citrobacter freundii	219	365	1	2e-63	100	176400	CP042480.1
QacEΔ1 YP_003264406.1	Salmonella enterica subsp. enterica serovar Newport str. SL254 plasmid pSN254, complete sequence	Salmonella enterica subsp. enterica serovar Newport str. SL254	219	335	1	2e-63	100	176473	CP000604.1
QacEΔ1 YP_003264406.1	Klebsiella pneumoniae strain CAV1344 plasmid pKPC_CAV1344, complete sequence	Klebsiella pneumoniae	219	354	1	2e-63	100	176497	CP011622.1
QacEΔ1 YP_003264406.1	Enterobacteriaceae bacterium strain 20-16 plasmid pCF104a-T3, complete sequence	Enterobacteriaceae bacterium	219	219	1	2e-63	100	176505	MN657241.1
QacEΔ1 YP_003264406.1	Salmonella enterica subsp. enterica serovar Corvallis strain 12-01738 plasmid pSE12-01738-2, complete sequence	Salmonella enterica subsp. enterica serovar Corvallis	219	368	1	2e-63	100	177190	CP027679.1
QacEΔ1 YP_003264406.1	Escherichia coli strain 190 plasmid unnamed1, complete sequence	Escherichia coli	219	277	1	2e-63	100	177196	CP020524.1
QacEΔ1 YP_003264406.1	Klebsiella pneumoniae strain NU-CRE193 plasmid pCRE-193-1, complete sequence	Klebsiella pneumoniae	219	219	1	2e-63	100	177258	CP061397.1
QacEΔ1 YP_003264406.1	Uncultured bacterium plasmid pKAZ2, complete sequence	uncultured bacterium	219	439	1	2e-63	100	177334	KR827391.1
QacEΔ1 YP_003264406.1	Uncultured bacterium plasmid pKAZ2, complete sequence	uncultured bacterium	219	439	1	2e-63	100	177334	KR827391.1
QacEΔ1 YP_003264406.1	Klebsiella pneumoniae strain KP30835 plasmid unnamed2, complete sequence	Klebsiella pneumoniae	219	219	1	2e-63	100	177464	CP027695.1
QacEΔ1 YP_003264406.1	Salmonella enterica strain CFSAN064034 plasmid pGMI17-002_1, complete sequence	Salmonella enterica	219	219	1	2e-63	100	177712	CP028170.1
QacEΔ1 YP_003264406.1	Escherichia coli strain DA33137 plasmid pDA33137-178, complete sequence	Escherichia coli	219	439	1	2e-63	100	178078	CP029580.1
QacEΔ1 YP_003264406.1	Escherichia coli strain DA33137 plasmid pDA33137-178, complete sequence	Escherichia coli	219	439	1	2e-63	100	178078	CP029580.1
QacEΔ1 YP_003264406.1	Providencia stuartii plasmid pMR0211, complete sequence	Providencia stuartii	219	628	1	2e-63	100	178277	JN687470.1
QacEΔ1 YP_003264406.1	Providencia stuartii plasmid pMR0211, complete sequence	Providencia stuartii	219	628	1	2e-63	100	178277	JN687470.1
QacEΔ1 YP_003264406.1	Escherichia coli strain 14406 plasmid p14406-FII, complete sequence	Escherichia coli	219	219	1	2e-63	100	178333	MN823988.1
QacEΔ1 YP_003264406.1	Aeromonas sp. ASNIH3 plasmid pKPC-8e09, complete sequence	Aeromonas sp. ASNIH3	219	354	1	2e-63	100	178635	CP026225.1
QacEΔ1 YP_003264406.1	Escherichia coli strain 666 genome assembly, plasmid: RCS51_p	Escherichia coli	219	439	1	2e-63	100	179021	LT985252.1
QacEΔ1 YP_003264406.1	Escherichia coli strain 666 genome assembly, plasmid: RCS51_p	Escherichia coli	219	439	1	2e-63	100	179021	LT985252.1
QacEΔ1 YP_003264406.1	Klebsiella pneumoniae strain Kp202 plasmid pKp202_1, complete sequence	Klebsiella pneumoniae	219	368	1	2e-63	100	179254	CP041083.1
QacEΔ1 YP_003264406.1	Escherichia coli strain 78-Pyelo plasmid p78-Pyelo_1, complete sequence	Escherichia coli	219	219	1	2e-63	100	179302	CP048868.1
QacEΔ1 YP_003264406.1	Salmonella enterica subsp. enterica serovar Agona strain 44 plasmid, partial sequence	Salmonella enterica subsp. enterica serovar Agona	219	277	1	2e-63	100	179765	MK191845.1
QacEΔ1 YP_003264406.1	Salmonella enterica strain 2016K-0796 plasmid p2016K-0796, complete sequence	Salmonella enterica	219	277	1	2e-63	100	179850	MH760469.1
QacEΔ1 YP_003264406.1	Aeromonas salmonicida subsp. salmonicida strain SHY16-3432 plasmid pAsa5-3432, complete sequence	Aeromonas salmonicida subsp. salmonicida	219	219	1	2e-63	100	180043	CP038103.1
QacEΔ1 YP_003264406.1	Vibrio cholerae strain ICDC-VC661 plasmid unnamed, complete sequence	Vibrio cholerae	219	219	1	2e-63	100	180116	CP012668.1
QacEΔ1 YP_003264406.1	Providencia stuartii plasmid pTC2, complete sequence	Providencia stuartii	219	219	1	2e-63	100	180184	JQ824049.1
QacEΔ1 YP_003264406.1	Proteus mirabilis strain AR_0156 plasmid unitig_1, complete sequence	Proteus mirabilis	219	219	1	2e-63	100	180262	CP021853.1
QacEΔ1 YP_003264406.1	Citrobacter freundii plasmid pCC1-1/2b, complete sequence	Citrobacter freundii	219	404	1	2e-63	100	180389	MT559998.1
QacEΔ1 YP_003264406.1	Escherichia coli strain p11A plasmid p11A_p2, complete sequence	Escherichia coli	219	219	1	2e-63	100	180962	CP049079.2
QacEΔ1 YP_003264406.1	Escherichia coli strain 4/1-1 plasmid p4_1_1.1, complete sequence	Escherichia coli	219	219	1	2e-63	100	181324	CP023845.1
QacEΔ1 YP_003264406.1	Klebsiella pneumoniae strain KP13-53 plasmid pKP13-53-tet(A), complete sequence	Klebsiella pneumoniae	219	219	1	2e-63	100	181383	MN268580.1
QacEΔ1 YP_003264406.1	Klebsiella pneumoniae isolate 833f714a-b38d-11e9-8998-68b599768938 genome assembly, plasmid: p13ARS_VSM0593-1	Klebsiella pneumoniae	219	219	1	2e-63	100	181414	LR697125.1
QacEΔ1 YP_003264406.1	Klebsiella pneumoniae strain CAV1217 plasmid pKPC_CAV1217, complete sequence	Klebsiella pneumoniae	219	219	1	2e-63	100	181436	CP018675.1
QacEΔ1 YP_003264406.1	Klebsiella pneumoniae strain A2293 plasmid pA2293-Ct2, complete sequence	Klebsiella pneumoniae	219	219	1	2e-63	100	181726	MN310378.1
QacEΔ1 YP_003264406.1	Salmonella enterica subsp. enterica strain CFSA122 plasmid pCFSA122-1, complete sequence	Salmonella enterica subsp. enterica	219	503	1	2e-63	100	181747	CP033224.2
QacEΔ1 YP_003264406.1	Salmonella enterica subsp. enterica strain CFSA1007 plasmid pCFSA1007-1, complete sequence	Salmonella enterica subsp. enterica	219	219	1	2e-63	100	181814	CP033385.2
QacEΔ1 YP_003264406.1	Klebsiella pneumoniae plasmid p1512-dfrA, complete sequence	Klebsiella pneumoniae	219	219	1	2e-63	100	181928	MF918373.1
QacEΔ1 YP_003264406.1	Aeromonas salmonicida subsp. salmonicida strain 01-B522 plasmid pAsa4b, complete sequence	Aeromonas salmonicida subsp. salmonicida	219	219	1	2e-63	100	181933	KT033469.1
QacEΔ1 YP_003264406.1	Escherichia coli plasmid pGA_VIM, complete sequence	Escherichia coli	219	439	1	2e-63	100	182016	MN783743.2
QacEΔ1 YP_003264406.1	Escherichia coli plasmid pGA_VIM, complete sequence	Escherichia coli	219	439	1	2e-63	100	182016	MN783743.2
QacEΔ1 YP_003264406.1	Citrobacter freundii strain JY-17 plasmid pCFJY-17, complete sequence	Citrobacter freundii	219	404	1	2e-63	100	182188	MH763829.1
QacEΔ1 YP_003264406.1	Escherichia coli strain 2248 plasmid pNDM-2248, complete sequence	Escherichia coli	219	219	1	2e-63	100	182653	MH844629.1
QacEΔ1 YP_003264406.1	Yersinia pestis biovar Orientalis str. IP275 plasmid pIP1202, complete sequence	Yersinia pestis biovar Orientalis str. IP275	219	219	1	2e-63	100	182913	CP000603.1
QacEΔ1 YP_003264406.1	Klebsiella pneumoniae strain 362713 plasmid p362713-FIIK, complete sequence	Klebsiella pneumoniae	219	219	1	2e-63	100	183189	MN823999.1
QacEΔ1 YP_003264406.1	Klebsiella pneumoniae strain AR_0140 plasmid unnamed1, complete sequence	Klebsiella pneumoniae	219	289	1	2e-63	100	183663	CP029723.1
QacEΔ1 YP_003264406.1	Vibrio parahaemolyticus strain V36 plasmid pVPH1, complete sequence	Vibrio parahaemolyticus	219	403	1	2e-63	100	183730	KP688397.1
QacEΔ1 YP_003264406.1	Citrobacter pasteurii strain 175G8 plasmid pCfr-OXA-198, complete sequence	Citrobacter pasteurii	219	219	1	2e-63	100	183921	MN699848.1
QacEΔ1 YP_003264406.1	Escherichia coli strain TAEC1 plasmid pNDM-TAEC1, complete sequence	Escherichia coli	219	439	1	2e-63	100	184032	MH001166.1
QacEΔ1 YP_003264406.1	Escherichia coli strain TAEC1 plasmid pNDM-TAEC1, complete sequence	Escherichia coli	219	439	1	2e-63	100	184032	MH001166.1
QacEΔ1 YP_003264406.1	Escherichia coli strain YDC107 plasmid pYDC107_184, complete sequence	Escherichia coli	219	219	1	2e-63	100	184098	CP025708.1
QacEΔ1 YP_003264406.1	Serratia marcescens isolate MSB1_9C-sc-2280320 genome assembly, plasmid: 2	Serratia marcescens	219	365	1	2e-63	100	184703	LR890658.1
QacEΔ1 YP_003264406.1	Escherichia coli strain ECwhn14 plasmid pECwhn14, complete sequence	Escherichia coli	219	219	1	2e-63	100	185134	CP012197.1
QacEΔ1 YP_003264406.1	Citrobacter freundii isolate Citrobacter freundii str. U2785 genome assembly, plasmid: 2	Citrobacter freundii	219	277	1	2e-63	100	185156	LS992184.1
QacEΔ1 YP_003264406.1	Klebsiella quasipneumoniae SNI47 plasmid pTMSNI47-1 DNA, complete genome	Klebsiella quasipneumoniae	219	623	1	2e-63	100	185311	AP019688.1
QacEΔ1 YP_003264406.1	Klebsiella quasipneumoniae SNI47 plasmid pTMSNI47-1 DNA, complete genome	Klebsiella quasipneumoniae	219	623	1	2e-63	100	185311	AP019688.1
QacEΔ1 YP_003264406.1	Klebsiella pneumoniae strain 9949 plasmid unnamed2, complete sequence	Klebsiella pneumoniae	219	439	1	2e-63	100	185429	CP050282.1
QacEΔ1 YP_003264406.1	Klebsiella pneumoniae strain 9949 plasmid unnamed2, complete sequence	Klebsiella pneumoniae	219	439	1	2e-63	100	185429	CP050282.1
QacEΔ1 YP_003264406.1	Escherichia coli J53 plasmid pMG252, complete sequence	Escherichia coli J53	219	574	1	2e-63	100	185643	MK638972.1
QacEΔ1 YP_003264406.1	Escherichia coli J53 plasmid pMG252, complete sequence	Escherichia coli J53	219	574	1	2e-63	100	185643	MK638972.1
QacEΔ1 YP_003264406.1	Klebsiella pneumoniae strain 20130907-4 plasmid p309074-1FIIK, complete sequence	Klebsiella pneumoniae	219	404	1	2e-63	100	185726	MN842293.1
QacEΔ1 YP_003264406.1	Providencia stuartii strain FDAARGOS_645 plasmid unnamed1, complete sequence	Providencia stuartii	219	439	1	2e-63	100	186363	CP044075.1
QacEΔ1 YP_003264406.1	Providencia stuartii strain FDAARGOS_645 plasmid unnamed1, complete sequence	Providencia stuartii	219	439	1	2e-63	100	186363	CP044075.1
QacEΔ1 YP_003264406.1	Klebsiella pneumoniae strain CCUG 70747 plasmid pKpn70747_1	Klebsiella pneumoniae	219	219	1	2e-63	100	186410	CP023442.1
QacEΔ1 YP_003264406.1	Escherichia coli strain Ecol_732 plasmid pEC732_IMP14, complete sequence	Escherichia coli	219	717	1	2e-63	100	186826	CP015139.1
QacEΔ1 YP_003264406.1	Escherichia coli strain Ecol_732 plasmid pEC732_IMP14, complete sequence	Escherichia coli	219	717	1	2e-63	100	186826	CP015139.1
QacEΔ1 YP_003264406.1	Klebsiella pneumoniae strain NU-CRE213 plasmid pCRE-213-1, complete sequence	Klebsiella pneumoniae	219	219	1	2e-63	100	186866	CP061386.1
QacEΔ1 YP_003264406.1	Vibrio alginolyticus plasmid pVAS19, complete sequence	Vibrio alginolyticus	219	403	1	2e-63	100	187130	KX957968.1
QacEΔ1 YP_003264406.1	Salmonella enterica subsp. enterica serovar Typhimurium plasmid pASSD2-MCR1, complete sequence	Salmonella enterica subsp. enterica serovar Typhimurium	219	503	1	2e-63	100	187257	KX856065.1
QacEΔ1 YP_003264406.1	Escherichia coli strain RHB14-C23 plasmid pRHB14-C23_2, complete sequence	Escherichia coli	219	219	1	2e-63	100	187580	CP057791.1
QacEΔ1 YP_003264406.1	Klebsiella pneumoniae strain INF274 plasmid unnamed1, complete sequence	Klebsiella pneumoniae	219	219	1	2e-63	100	187611	CP024571.1
QacEΔ1 YP_003264406.1	Klebsiella pneumoniae strain INF278 plasmid unnamed1, complete sequence	Klebsiella pneumoniae	219	219	1	2e-63	100	187611	CP024564.1
QacEΔ1 YP_003264406.1	Klebsiella pneumoniae strain INF163 plasmid unnamed1, complete sequence	Klebsiella pneumoniae	219	219	1	2e-63	100	187611	CP024550.1
QacEΔ1 YP_003264406.1	Klebsiella pneumoniae strain KSB1_9D plasmid unnamed1, complete sequence	Klebsiella pneumoniae	219	219	1	2e-63	100	187611	CP024536.1
QacEΔ1 YP_003264406.1	Escherichia coli strain RHB14-C14 plasmid pRHB14-C14_2, complete sequence	Escherichia coli	219	219	1	2e-63	100	187622	CP057819.1
QacEΔ1 YP_003264406.1	Klebsiella pneumoniae strain 16_GR_13 plasmid IncFIB IncFII, complete sequence	Klebsiella pneumoniae	219	219	1	2e-63	100	187670	CP027037.1
QacEΔ1 YP_003264406.1	Salmonella enterica subsp. enterica serovar Corvallis plasmid pRH-1238, complete sequence	Salmonella enterica subsp. enterica serovar Corvallis	219	592	1	2e-63	100	187683	KR091911.1
QacEΔ1 YP_003264406.1	Escherichia coli strain AR435 plasmid unnamed5, complete sequence	Escherichia coli	219	219	1	2e-63	100	187909	CP029118.1
QacEΔ1 YP_003264406.1	Aeromonas salmonicida plasmid pS121-1b, complete sequence	Aeromonas salmonicida	219	219	1	2e-63	100	188161	MF495478.1
QacEΔ1 YP_003264406.1	Escherichia coli strain EC17GD31 plasmid pGD31-NDM, complete sequence	Escherichia coli	219	504	1	2e-63	100	188230	CP031297.1
QacEΔ1 YP_003264406.1	Klebsiella pneumoniae isolate INF142-sc-2279977 genome assembly, plasmid: 2	Klebsiella pneumoniae	219	219	1	2e-63	100	188520	LR890548.1
QacEΔ1 YP_003264406.1	Escherichia coli strain Ec19 plasmid pEc19, complete sequence	Escherichia coli	219	365	1	2e-63	100	188855	KY887591.1
QacEΔ1 YP_003264406.1	Klebsiella pneumoniae strain KP17-16 plasmid p17-16-CTX, complete sequence	Klebsiella pneumoniae	219	219	1	2e-63	100	188886	MK192097.1
QacEΔ1 YP_003264406.1	Salmonella enterica subsp. enterica serovar Derby strain Sa64 plasmid pSa64T-188, complete sequence	Salmonella enterica subsp. enterica serovar Derby	219	503	1	2e-63	100	188966	CP034251.1
QacEΔ1 YP_003264406.1	Klebsiella pneumoniae subsp. pneumoniae strain KP18069 plasmid pKP18069-CTX, complete sequence	Klebsiella pneumoniae subsp. pneumoniae	219	219	1	2e-63	100	189307	CP059891.1
QacEΔ1 YP_003264406.1	Acinetobacter baumannii strain VB16141 plasmid unnamed1, complete sequence	Acinetobacter baumannii	219	372	1	2e-63	100	189343	CP040051.1
QacEΔ1 YP_003264406.1	Acinetobacter baumannii plasmid pIOMTU433 DNA, complete genome, strain: IOMTU 433	Acinetobacter baumannii	219	372	1	2e-63	100	189354	AP014650.1
QacEΔ1 YP_003264406.1	Edwardsiella piscicida strain ETW41 plasmid pETW41 sequence	Edwardsiella piscicida	219	356	1	2e-63	100	189588	CP019441.1
QacEΔ1 YP_003264406.1	Escherichia coli strain AMA566 plasmid pAMA566, complete sequence	Escherichia coli	219	711	1	2e-63	100	189866	MG450360.1
QacEΔ1 YP_003264406.1	Escherichia coli strain AMA566 plasmid pAMA566, complete sequence	Escherichia coli	219	711	1	2e-63	100	189866	MG450360.1
QacEΔ1 YP_003264406.1	Salmonella enterica subsp. enterica strain SCSM4.1 plasmid plas4.1.1, complete sequence	Salmonella enterica subsp. enterica	219	503	1	2e-63	100	190174	CP047116.1
QacEΔ1 YP_003264406.1	Escherichia coli strain S15FP06257 plasmid unnamed, complete sequence	Escherichia coli	219	497	1	2e-63	100	190205	MN477204.1
QacEΔ1 YP_003264406.1	Escherichia coli strain S15FP06257 plasmid unnamed, complete sequence	Escherichia coli	219	497	1	2e-63	100	190205	MN477204.1
QacEΔ1 YP_003264406.1	Escherichia coli strain CAU16175 plasmid pCAU16175_1, complete sequence	Escherichia coli	219	503	1	2e-63	100	190219	CP047379.1
QacEΔ1 YP_003264406.1	Citrobacter freundii strain 112298 plasmid p112298-tetA, complete sequence	Citrobacter freundii	219	277	1	2e-63	100	190310	KY986974.1
QacEΔ1 YP_003264406.1	Citrobacter freundii strain 62 plasmid p6_B, complete sequence	Citrobacter freundii	219	219	1	2e-63	100	190655	CP048384.1
QacEΔ1 YP_003264406.1	Escherichia coli strain Ec20-Lar plasmid pC-Ec20-KPC, complete sequence	Escherichia coli	219	219	1	2e-63	100	190688	MK388209.1
QacEΔ1 YP_003264406.1	Salmonella enterica subsp. enterica serovar Typhimurium strain B71 plasmid pB71, complete sequence	Salmonella enterica subsp. enterica serovar Typhimurium	219	219	1	2e-63	100	190730	KP899806.1
QacEΔ1 YP_003264406.1	Klebsiella pneumoniae strain 11KM256 plasmid pMBR_F, complete sequence	Klebsiella pneumoniae	219	219	1	2e-63	100	190737	CP049717.1
QacEΔ1 YP_003264406.1	Salmonella enterica subsp. enterica serovar Indiana strain SI96 plasmid pSI96-1, complete sequence	Salmonella enterica subsp. enterica serovar Indiana	219	219	1	2e-63	100	190811	CP050778.1
QacEΔ1 YP_003264406.1	Salmonella enterica subsp. enterica serovar Heidelberg str. N418 plasmid pCFSAN000405_01, complete sequence	Salmonella enterica subsp. enterica serovar Heidelberg str. N418	219	555	1	2e-63	100	190923	CP009409.2
QacEΔ1 YP_003264406.1	Salmonella enterica subsp. enterica serovar Heidelberg str. N418 plasmid pCFSAN000405_01, complete sequence	Salmonella enterica subsp. enterica serovar Heidelberg str. N418	219	555	1	2e-63	100	190923	CP009409.2
QacEΔ1 YP_003264406.1	Klebsiella pneumoniae strain S183-1 plasmid pS183-1.2, complete sequence	Klebsiella pneumoniae	219	439	1	2e-63	100	190929	CP063929.1
QacEΔ1 YP_003264406.1	Klebsiella pneumoniae strain S183-1 plasmid pS183-1.2, complete sequence	Klebsiella pneumoniae	219	439	1	2e-63	100	190929	CP063929.1
QacEΔ1 YP_003264406.1	Citrobacter freundii 33587 plasmid pCf587, complete sequence	Citrobacter freundii	219	439	1	2e-63	100	191541	MG053108.1
QacEΔ1 YP_003264406.1	Citrobacter freundii 33587 plasmid pCf587, complete sequence	Citrobacter freundii	219	439	1	2e-63	100	191541	MG053108.1
QacEΔ1 YP_003264406.1	Proteus mirabilis strain CCUG 70746 plasmid pPmi70746_1, complete sequence	Proteus mirabilis	219	858	1	2e-63	100	191769	CP023274.1
QacEΔ1 YP_003264406.1	Proteus mirabilis strain CCUG 70746 plasmid pPmi70746_1, complete sequence	Proteus mirabilis	219	858	1	2e-63	100	191769	CP023274.1
QacEΔ1 YP_003264406.1	Klebsiella pneumoniae subsp. ozaenae strain AR_0096 plasmid unnamed1, complete sequence	Klebsiella pneumoniae subsp. ozaenae	219	219	1	2e-63	100	191856	CP027613.1
QacEΔ1 YP_003264406.1	Klebsiella pneumoniae E278 plasmid pE278_IMP6 DNA, complete sequence	Klebsiella pneumoniae	219	219	1	2e-63	100	192008	AP022358.1
QacEΔ1 YP_003264406.1	Escherichia coli strain J53 plasmid pJ53_SAL-19-0623_NDM, complete sequence	Escherichia coli	219	501	1	2e-63	100	192016	MN604268.1
QacEΔ1 YP_003264406.1	Escherichia coli strain CFS3292 plasmid pCFS3292-1, complete sequence	Escherichia coli	219	219	1	2e-63	100	192449	CP026936.2
QacEΔ1 YP_003264406.1	Escherichia coli strain 1079 plasmid p1079-IncFIB-N, complete sequence	Escherichia coli	219	219	1	2e-63	100	192477	MG825383.1
QacEΔ1 YP_003264406.1	Salmonella enterica subsp. enterica serovar Typhi strain 80-2002 genome assembly, plasmid: 2	Salmonella enterica subsp. enterica serovar Typhi	219	439	1	2e-63	100	192619	LT904892.1
QacEΔ1 YP_003264406.1	Salmonella enterica subsp. enterica serovar Typhi strain 80-2002 genome assembly, plasmid: 2	Salmonella enterica subsp. enterica serovar Typhi	219	439	1	2e-63	100	192619	LT904892.1
QacEΔ1 YP_003264406.1	Vibrio parahaemolyticus strain Vb0499 plasmid pVb0499, complete sequence	Vibrio parahaemolyticus	219	518	1	2e-63	100	192736	MF627445.1
QacEΔ1 YP_003264406.1	Klebsiella pneumoniae strain 1_GR_13 plasmid IncAC2, complete sequence	Klebsiella pneumoniae	219	219	1	2e-63	100	192771	CP027043.1
QacEΔ1 YP_003264406.1	Citrobacter freundii strain AA593 plasmid pIBAC_Incx3_A/C, complete sequence	Citrobacter freundii	219	219	1	2e-63	100	192802	MH594478.1
QacEΔ1 YP_003264406.1	Vibrio parahaemolyticus strain 20160303005-1 plasmid pVPSD2016-2, complete sequence	Vibrio parahaemolyticus	219	219	1	2e-63	100	193123	CP034301.1
QacEΔ1 YP_003264406.1	Klebsiella oxytoca KONIH1 plasmid pKOX-86d, complete sequence	Klebsiella oxytoca KONIH1	219	574	1	2e-63	100	193725	CP008790.1
QacEΔ1 YP_003264406.1	Klebsiella oxytoca KONIH1 plasmid pKOX-86d, complete sequence	Klebsiella oxytoca KONIH1	219	574	1	2e-63	100	193725	CP008790.1
QacEΔ1 YP_003264406.1	Klebsiella pneumoniae plasmid pKC3-1/2b, complete sequence	Klebsiella pneumoniae	219	404	1	2e-63	100	193802	MT560001.1
QacEΔ1 YP_003264406.1	Escherichia coli strain 6409 plasmid p6409-202.186kb, complete sequence	Escherichia coli	219	219	1	2e-63	100	193908	CP010373.2
QacEΔ1 YP_003264406.1	Klebsiella pneumoniae strain 111119051 plasmid p19051-FIIK, complete sequence	Klebsiella pneumoniae	219	219	1	2e-63	100	194141	MN823997.1
QacEΔ1 YP_003264406.1	Klebsiella pneumoniae strain 160111 plasmid pIncAC2_L111, complete sequence	Klebsiella pneumoniae	219	682	1	2e-63	100	194181	CP030132.1
QacEΔ1 YP_003264406.1	Klebsiella pneumoniae strain 160111 plasmid pIncAC2_L111, complete sequence	Klebsiella pneumoniae	219	682	1	2e-63	100	194181	CP030132.1
QacEΔ1 YP_003264406.1	Vibrio parahaemolyticus plasmid pVPS43, complete sequence	Vibrio parahaemolyticus	219	403	1	2e-63	100	194479	KX957970.1
QacEΔ1 YP_003264406.1	Klebsiella pneumoniae strain 362713 plasmid p362713-HI3, complete sequence	Klebsiella pneumoniae	219	219	1	2e-63	100	194664	MK413719.1
QacEΔ1 YP_003264406.1	Escherichia coli plasmid pNDM-1_Dok01 DNA, complete sequence, strain: NDM-1 Dok01	Escherichia coli	219	277	1	2e-63	100	195560	AP012208.1
QacEΔ1 YP_003264406.1	Aeromonas salmonicida strain S121 plasmid pS121-1a, complete sequence	Aeromonas salmonicida	219	219	1	2e-63	100	195805	CP022170.1
QacEΔ1 YP_003264406.1	Escherichia coli strain EGY65 plasmid pEGYMCR_IncHI2, complete sequence	Escherichia coli	219	367	1	2e-63	100	195826	MT499884.1
QacEΔ1 YP_003264406.1	Acinetobacter baumannii strain HWBA8 plasmid pHWBA8_1, complete sequence	Acinetobacter baumannii	219	372	1	2e-63	100	195838	CP020596.1
QacEΔ1 YP_003264406.1	Klebsiella pneumoniae strain ZYST1 plasmid pZYST1C1, complete sequence	Klebsiella pneumoniae	219	219	1	2e-63	100	196414	CP031614.1
QacEΔ1 YP_003264406.1	Klebsiella pneumoniae strain FDAARGOS_444 plasmid unnamed1, complete sequence	Klebsiella pneumoniae	219	219	1	2e-63	100	196733	CP023943.1
QacEΔ1 YP_003264406.1	Salmonella enterica subsp. enterica strain LSP 389/97 plasmid pUO-STmRV1, complete sequence	Salmonella enterica subsp. enterica	219	367	1	2e-63	100	197365	CP018220.1
QacEΔ1 YP_003264406.1	Klebsiella pneumoniae strain FDAARGOS_447 plasmid unnamed2, complete sequence	Klebsiella pneumoniae	219	219	1	2e-63	100	197671	CP023953.1
QacEΔ1 YP_003264406.1	Klebsiella pneumoniae 704SK6 plasmid p704SK6_2	Klebsiella pneumoniae	219	219	1	2e-63	100	197670	CP022145.1
QacEΔ1 YP_003264406.1	Klebsiella pneumoniae strain 2_GR_12 plasmid IncFIB IncFII	Klebsiella pneumoniae	219	219	1	2e-63	100	197872	CP027054.1
QacEΔ1 YP_003264406.1	Klebsiella oxytoca strain KONIH2 plasmid pKOR-01e8, complete sequence	Klebsiella oxytoca	219	574	1	2e-63	100	198115	CP026281.1
QacEΔ1 YP_003264406.1	Klebsiella oxytoca strain KONIH2 plasmid pKOR-01e8, complete sequence	Klebsiella oxytoca	219	574	1	2e-63	100	198115	CP026281.1
QacEΔ1 YP_003264406.1	Aeromonas veronii strain AVNIH1 plasmid pASP-a58, complete sequence	Aeromonas veronii	219	439	1	2e-63	100	198307	CP014775.1
QacEΔ1 YP_003264406.1	Aeromonas veronii strain AVNIH1 plasmid pASP-a58, complete sequence	Aeromonas veronii	219	439	1	2e-63	100	198307	CP014775.1
QacEΔ1 YP_003264406.1	Vibrio parahaemolyticus strain 2011VPH2 plasmid pVPH2, complete sequence	Vibrio parahaemolyticus	219	403	1	2e-63	100	198487	KP791968.1
QacEΔ1 YP_003264406.1	Escherichia coli strain 13ZX36 plasmid p13ZX36-200, complete sequence	Escherichia coli	219	219	1	2e-63	100	198776	MN101853.1
QacEΔ1 YP_003264406.1	Salmonella enterica subsp. enterica serovar Indiana strain SI102 plasmid pSI102-1, complete sequence	Salmonella enterica subsp. enterica serovar Indiana	219	219	1	2e-63	100	199036	CP050772.1
QacEΔ1 YP_003264406.1	Klebsiella pneumoniae strain KP-14-6 plasmid pKP-14-6-NDM-1, complete sequence	Klebsiella pneumoniae	219	219	1	2e-63	100	199120	MN175387.1
QacEΔ1 YP_003264406.1	Escherichia coli strain D6 plasmid A, complete genome	Escherichia coli	219	367	1	2e-63	100	199494	CP010149.1
QacEΔ1 YP_003264406.1	Klebsiella pneumoniae strain NY9 plasmid pNY9_1, complete sequence	Klebsiella pneumoniae	219	219	1	2e-63	100	199497	CP015386.1
QacEΔ1 YP_003264406.1	Klebsiella pneumoniae strain NU-CRE047 plasmid pNU-CRE047_1, complete sequence	Klebsiella pneumoniae	219	219	1	2e-63	100	199686	CP025038.1
QacEΔ1 YP_003264406.1	Klebsiella pneumoniae strain NICU_2_P7 plasmid unnamed1, complete sequence	Klebsiella pneumoniae	219	219	1	2e-63	100	199783	CP060050.1
QacEΔ1 YP_003264406.1	Aeromonas media strain R50-22 plasmid pAeme6, complete sequence	Aeromonas media	219	219	1	2e-63	100	199818	CP038450.1
QacEΔ1 YP_003264406.1	Pseudomonas putida strain SWMUB4 plasmid unnamed	Pseudomonas putida	219	219	1	2e-63	100	199972	CP063457.1
QacEΔ1 YP_003264406.1	Citrobacter freundii strain Cf53 plasmid pCf53, complete sequence	Citrobacter freundii	219	769	1	2e-63	100	200459	KY887593.1
QacEΔ1 YP_003264406.1	Citrobacter freundii strain Cf53 plasmid pCf53, complete sequence	Citrobacter freundii	219	769	1	2e-63	100	200459	KY887593.1
QacEΔ1 YP_003264406.1	Yersinia pseudotuberculosis strain Yps.F1, plasmid pYps.F1 complete sequence	Yersinia pseudotuberculosis	219	219	1	2e-63	100	200660	LT221036.1
QacEΔ1 YP_003264406.1	Escherichia coli plasmid pM216_AC2 DNA, complete genome, isolate: M216	Escherichia coli	219	219	1	2e-63	100	201138	AP018145.1
QacEΔ1 YP_003264406.1	Escherichia coli strain J53 plasmid pMG252A, complete sequence	Escherichia coli	219	1141	1	2e-63	100	201521	MK733575.1
QacEΔ1 YP_003264406.1	Escherichia coli strain J53 plasmid pMG252A, complete sequence	Escherichia coli	219	1141	1	2e-63	100	201521	MK733575.1
QacEΔ1 YP_003264406.1	Klebsiella pneumoniae strain AR_0047 plasmid tig00000001, complete sequence	Klebsiella pneumoniae	219	219	1	2e-63	100	201874	CP021540.1
QacEΔ1 YP_003264406.1	Acinetobacter baumannii strain P7774 plasmid unnamed1, complete sequence	Acinetobacter baumannii	219	372	1	2e-63	100	202283	CP040260.1
QacEΔ1 YP_003264406.1	Klebsiella pneumoniae strain AJ218 genome assembly, plasmid: 2	Klebsiella pneumoniae	219	219	1	2e-63	100	202379	LR130542.1
QacEΔ1 YP_003264406.1	Escherichia coli strain ECONIH5 plasmid pECO-dc1b, complete sequence	Escherichia coli	219	574	1	2e-63	100	202687	CP026207.1
QacEΔ1 YP_003264406.1	Escherichia coli strain ECONIH5 plasmid pECO-dc1b, complete sequence	Escherichia coli	219	574	1	2e-63	100	202687	CP026207.1
QacEΔ1 YP_003264406.1	Salmonella sp. SJTUF14154 plasmid p14154A, complete sequence	Salmonella sp. SJTUF14154	219	330	1	2e-63	100	202724	CP064667.1
QacEΔ1 YP_003264406.1	Klebsiella pneumoniae strain E17KP0053 plasmid pE17KP0053-1, complete sequence	Klebsiella pneumoniae	219	219	1	2e-63	100	203220	CP052218.1
QacEΔ1 YP_003264406.1	Klebsiella pneumoniae strain NR5632 plasmid NR5632_p1, complete sequence	Klebsiella pneumoniae	219	219	1	2e-63	100	204123	CP025144.1
QacEΔ1 YP_003264406.1	Klebsiella sp. PO552 plasmid p1, complete sequence	Klebsiella sp. PO552	219	219	1	2e-63	100	204467	CP037442.1
QacEΔ1 YP_003264406.1	Klebsiella pneumoniae strain 06KM907 plasmid pMBR_F_DHA-1, complete sequence	Klebsiella pneumoniae	219	404	1	2e-63	100	204699	CP049720.1
QacEΔ1 YP_003264406.1	Klebsiella pneumoniae strain KP1768 plasmid KP1768_p1, complete sequence	Klebsiella pneumoniae	219	219	1	2e-63	100	204734	CP025141.1
QacEΔ1 YP_003264406.1	Providencia rettgeri BML2526 plasmid: p.BML2526 DNA, complete sequence	Providencia rettgeri	219	219	1	2e-63	100	204791	LC507075.1
QacEΔ1 YP_003264406.1	Klebsiella pneumoniae subsp. pneumoniae strain LC-1825/18 plasmid pIT-1825-FIIK2, complete sequence	Klebsiella pneumoniae subsp. pneumoniae	219	219	1	2e-63	100	205144	CP058326.1
QacEΔ1 YP_003264406.1	Klebsiella pneumoniae isolate blood sample 2 plasmid 1, complete sequence	Klebsiella pneumoniae	219	219	1	2e-63	100	205221	CP015823.1
QacEΔ1 YP_003264406.1	Pseudomonas aeruginosa strain 1160 plasmid p1160-VIM, complete sequence	Pseudomonas aeruginosa	219	439	1	2e-63	100	205426	MF144194.2
QacEΔ1 YP_003264406.1	Pseudomonas aeruginosa strain 1160 plasmid p1160-VIM, complete sequence	Pseudomonas aeruginosa	219	439	1	2e-63	100	205426	MF144194.2
QacEΔ1 YP_003264406.1	Klebsiella pneumoniae strain C2660 plasmid pC2660-2, complete sequence	Klebsiella pneumoniae	219	219	1	2e-63	100	205652	CP039809.1
QacEΔ1 YP_003264406.1	Klebsiella pneumoniae subsp. pneumoniae strain WCHKP015093 plasmid p1_015093, complete sequence	Klebsiella pneumoniae subsp. pneumoniae	219	219	1	2e-63	100	205652	CP036302.1
QacEΔ1 YP_003264406.1	Klebsiella pneumoniae subsp. pneumoniae strain WCHKP020120 plasmid p1_020120, complete sequence	Klebsiella pneumoniae subsp. pneumoniae	219	219	1	2e-63	100	205652	CP043359.1
QacEΔ1 YP_003264406.1	Klebsiella pneumoniae strain 427113 plasmid p427113-Ct1/2, complete sequence	Klebsiella pneumoniae	219	497	1	2e-63	100	205674	MH917285.1
QacEΔ1 YP_003264406.1	Klebsiella pneumoniae strain 427113 plasmid p427113-Ct1/2, complete sequence	Klebsiella pneumoniae	219	497	1	2e-63	100	205674	MH917285.1
QacEΔ1 YP_003264406.1	Escherichia coli strain 18SC04V04-EC plasmid pVPS18EC0467-1, complete sequence	Escherichia coli	219	277	1	2e-63	100	205906	CP063741.1
QacEΔ1 YP_003264406.1	Klebsiella pneumoniae strain ZRKP03 plasmid unnamed1, complete sequence	Klebsiella pneumoniae	219	219	1	2e-63	100	205940	CP050343.1
QacEΔ1 YP_003264406.1	Klebsiella pneumoniae strain KP1766 plasmid KP1766_p1, complete sequence	Klebsiella pneumoniae	219	219	1	2e-63	100	205953	CP025147.1
QacEΔ1 YP_003264406.1	Vibrio alginolyticus plasmid pVAS114, complete sequence	Vibrio alginolyticus	219	403	1	2e-63	100	206274	KX957969.1
[truncated: 956 more rows]
